# Supplementary material for: Systems Pharmacology Study of the Anti-Liver Injury Mechanism of Citri Reticulatae Pericarpium
Source: Front Pharmacol. 2021 Apr 12;12:618846. doi: 10.3389/fphar.2021.618846 (PMC8072898; doi:10.3389/fphar.2021.618846)
Supplement: Supplementary file 1 [file table1.xlsx]

## Sheet: Sheet1
Compounds collected from databases
Molecule Name	CAS NO.
5-isopropyl-2-methylbicyclo[3.1.0]hex-2-ene	2867-05-2
alpha-Ocimene	502-99-8
cis-beta-Ocimene	3338-55-4
(L)-alpha-Terpineol	10482-56-1
Decanal	112-31-2
Neral	106-26-3
(R)-linalool	126-91-0
p-Ocimene	13877-91-3
Isovanillic acid	645-08-9
Antioxidant No. 33	96-76-4
DEP	84-66-2
p-Cymen-8-ol	1197-01-9
farnesane	3891-98-3
[(3R)-3,7-dimethyloct-6-enyl] butanoate	141-16-2
o-Thymol	499-75-2
(1S,5S)-1-isopropyl-4-methylenebicyclo[3.1.0]hexane	3387-41-5
1-Undecyne	2243-98-3
(E)-Linalol pyranoxide	14049-11-7
lauric acid	143-07-7
dodec-2-enal	20407-84-5
Antak	112-30-1
β-sitosterol	83-46-5
Dimethyl anthranilate	85-91-6
naringenin	480-41-1
hesperidin	520-26-3
undecanal	112-44-7
DIBP	84-69-5
Hepta-3	1178-24-1
naringin	10236-47-2
Germacrene A	28387-44-2
tangeretin	481-53-8
Citromitin	3570-71-6
alpha-Sinensal	17909-77-2
2,5,5-trimethylhepta-1,6-diene	62238-28-2
2,6,11-trimethyldodecane	31295-56-4
(2S)-2-ethoxypentane	1817-89-6
3-decyn-2-ol	69668-93-5
Isoprenol	763-32-6
4-ACETYLBENZOIC ACID	586-89-0
6-Hepten-1-ol	4117-10-6
cis-2,6-Dimethyl-2,6-octadiene	2492-22-0
Eufin	105-58-8
nobiletin	478-01-3
Undecyl acetate	1731-81-3
Neryl acetate	141-12-8
delta-amorphene	483-76-1
vanillin	121-33-5
β-terpineol	138-87-4
OYA	124-13-0
HMF	67-47-0
p-coumaric acid	501-98-4
stearic acid	57-11-4
Henicosane	629-94-7
(R)-p-Menth-1-en-4-ol	20126-76-5
Ferulic Acid	1135-24-6
(s)-carvone	2244-16-8
Myrcene	123-35-3
linalool	78-70-6
citral	5392-40-5
rosmarinic acid	20283-92-5
MENTHOL	2216-51-5
geraniol	106-24-1
Limonin	1180-71-8
Neohesperidin	13241-33-3
Narirutin	14259-46-2
