# Supplementary material for: Systems Pharmacology Study of the Anti-Liver Injury Mechanism of Citri Reticulatae Pericarpium
Source: Front Pharmacol. 2021 Apr 12;12:618846. doi: 10.3389/fphar.2021.618846 (PMC8072898; doi:10.3389/fphar.2021.618846)
Supplement: Supplementary file 2 [file table2.xlsx]

## Sheet: Sheet1
Detailed information on UPLC-Q-TOF-MS/MS for 22 Standards
Molecule Name	Molecular Formula	ESI-MS	Error(ppm)	tR/min	ESI-MS/MS
Hesperidin	C28H34O15 [M+H]+	611.199	0.3	18.75	303.0846（100%）、263.0537（27.84%)、195.0275（32.95%）、153.0172（26.76%）
Hesperetin	C16H14O6 [M+H]+	303.088	2.1	27.38	177.0543（36.79%）、153.0178（100%）、145.0279（45.54%）
Nobiletin	C21H22O8 [M+H]+	403.14	-0.3	30.99	374.35.08（48.9%）、373.0888（100%)、358.0663（38.29%）、355.0787（49.38）、327.0830（55.31）
3'-Demethylnobiletin	C20H20O8 [M+H]+	389.125	1.6	28.45	359.0747（100%）、344.0512（57.91%）、313.0691(72.27%)
5-O-Demethylnobiletin	C20H20O8 [M+H]+	389.125	0.6	33.5	373.0906（37.98%）、359.0742（100%）、341.0635（95.87%）、197.0064（28.84%）
Narirutin	C27H32O14 [M+H]+	581.188	0.1	17.22	273.0751（100%）、195.0285（15.67%)、153.0180（19.48%）、85.0299（28.47%）
Naringenin	C15H12O5 [M+H]+	273.076	1.6	26.42	153.0180（100%）、147.043（45.24%）、119.0492（45.98%）、91.0550（18.62%）
Sinensetin	C20H20O7 [M+H]+	373.13	0	29.45	357.0940（89.74%）、343.0786（100%）、339.0830（68.52%）、329.0994（91.36%）、312.0967（81.88%）
Isosinensetin	C20H20O7 [M+H]+	373.13	0.8	28.15	357.0946（69.98%）、343.6751（33.02%）、343.0797（100%）、315.0845（56.91%)
Tangeretin	C20H20O7 [M+H]+	373.13	-0.3	32.52	344.2875（50.25%）、343.0789（100%）、328.0557（63.24%）、325.0686（54.78%）、297.0730（71.78%)
5-Hydroxy-4′,6,7,8-tetramethoxyflavone	C19H18O7 [M+H]+	359.114	0.2	34.66	329.0632（100%）、311.0524（97.66%）、197.0061（46.63%）
3,3',4',5,6,7,8-heptamethoxyflavone	C22H24O9 [M+H]+	433.151	0.1	32.06	417.1153（40.77%）、403.0992（100%）、385.0890（62.37%)
5,6,7,4′-tetramethoxyflavone	C19H18O6 [M+H]+	343.119	1.2	31.27	327.0840（72.58%）、313.0682（100%）、299.0888（92.01%）、282.0859（73.33%）
5,7,4′-trimethoxyflavone	C18H16O5 [M+H]+	313.108	0.1	30.46	298.0815（89.41%）、297.0728（92.12%）、270.0856（80.41%)、269.0783（100%）
Diosimin	C28H32O15 [M+H]+	609.184	0	19.1	302.2069（24.18%）、301.7963（21.72%）、301.5211（32.75%）、301.0177(100%)
Diosmetin	C16H12O6 [M+H]+	301.072	0.6	26.8	301.0699（22.88%）、286.0464(100%)、258.0516（95.39）、229.0486（20.92%）
Poncirin	C28H34O14 [M+H]+	595.204	-0.7	23.82	287.0909（100%)、263.0522（11.24%）、195.0287（21.6%）、153.0180（28.44%)、85.0303（10.44%）
Limonin	C26H30O8 [M+H]+	471.203	0.8	29.72	425.1921（30.29%）、213.0894（16.92%）、161.0579（100%)、95.0130（16.19%）
Nomilin	C28H34O9 [M+H]+	515.229	0.5	31.45	469.2228（11.60%）、205.0505（18.50%）、187.0769（13.90%）、161.0602（100%）
Naringenin chalcone	C15H12O5 [M+H]+	273.076	1.9	26.63	153.0178（100%）、147.0434(30.87%)、119.0490（35.74%）、91.0550（13.51%）
Auraptene	C19H22O3 [M+H]+	299.165	0.8	38.6	163.0381（100%）、119.0486（69.05%）
Naringenin-7-O-β-D-glucoside	C21H22O10 [M+H]+	435.129	1	17.36	273.0755（100%）、153.0177(77.14%）、147.0436（43.89%）
