# Supplementary material for: Systems Pharmacology Study of the Anti-Liver Injury Mechanism of Citri Reticulatae Pericarpium
Source: Front Pharmacol. 2021 Apr 12;12:618846. doi: 10.3389/fphar.2021.618846 (PMC8072898; doi:10.3389/fphar.2021.618846)
Supplement: Supplementary file 3 [file table3.xlsx]

## Sheet: Sheet1
The known therapeutic gene targets for liver injury.
gene targets
IL6
TNF
IL10
INS
TGFB1
IL1B
APOE
ALB
TP53
GPT
HFE
NR1H4
FAS
SERPINA1
IFNG
PPARG
F2
AKT1
CD40LG
ABCB4
CTNNB1
SLC17A5
HLA-DRB1
ABCB11
CXCL8
HNF4A
NOS2
STAT3
ICAM1
GGT1
SERPINE1
TTR
MPO
F5
EGFR
FASLG
ATP8B1
G6PC
POLG
APOA1
CTLA4
CP
SLC25A13
EGF
TLR2
RBP4
CRP
KRAS
CASP3
PTEN
VWF
TF
APOB
FOXP3
TERT
TNFRSF1A
MIR122
CCND1
GFAP
MET
MYC
THBD
AFP
RETN
CFTR
CYP2E1
TLR4
KRT18
NFKB1
ENG
MTOR
CPT2
FAH
CYP3A4
HLA-B
MIR21
APC
ATP7B
HGF
SOD1
LEP
CASP8
IL1RN
HNF1A
MMP9
SPP1
SLC2A1
HMOX1
BMP6
HLA-DQB1
ADIPOQ
VEGFA
NOS3
CDH1
HAMP
IGF1
IGF2
HADHA
INSR
LBR
CAT
PIK3CA
FLT1
HLA-DQA1
PPARA
NFE2L2
XIAP
ESR1
LPL
KIT
BRAF
CDKN2A
SMAD4
JAK2
LRP5
HLA-A
JAG1
F7
IL2
UGT1A1
TNFRSF1B
TCF4
F9
PNPLA3
EPO
APP
GPC3
MBL2
ADAMTS13
F3
TSC2
NGF
ARG1
CCL2
ERBB2
PKD1
CFH
ACADVL
PTPRC
MARS1
RELA
TGFBR2
GYS2
MECP2
FGA
CYP1A2
KRT8
CD46
PLG
TIMP1
MAPK8
SERPINC1
NPC1
H19
IL1A
HNF1B
F8
PHKA2
PTGS2
IL12RB1
PTPN11
NRAS
PKHD1
HSD3B7
TSC1
LCN2
MAT1A
THPO
CYP7A1
FOS
CD81
DNMT1
TGFB2
ABCA1
MIR34A
ABCB1
MAPT
CYP2C9
C3
CCR5
ABCC2
MIR126
IL2RA
SMAD3
MT-ND1
IL4
GBE1
HP
PTCH1
SREBF1
TMEM67
AGL
ELANE
ITGAM
HSPB1
MPV17
NOD2
CDK4
MIR146A
NOTCH2
CDKN3
HRAS
IL18
JUN
CD36
NOTCH1
S100B
GRIN2B
EDN1
RAF1
NPC2
MAPK1
MIR17
AXIN1
IFNA1
PDGFRB
GNAS
OTC
ACE
CFI
CAV1
NTRK1
FGFR2
STK11
ENO2
MIR155
SERPINA3
STAT1
GJB1
FGFR1
FABP1
CYP2A6
CALR
PLAU
CYCS
MIR223
BSCL2
MMP2
SLC40A1
ADA
IFNL3
WRAP53
GNMT
SIRT1
MAP2K1
LMNA
XDH
BCL2
ATM
TERC
MIR125A
NAGLU
F10
NDUFS1
HBB
CXCL12
GAA
G6PD
DPYD
BDNF
IFIH1
NR1H3
MIR181B1
COMT
SOD2
EPCAM
IRF5
ITGB2
ACADM
CXCL10
GBA
CD28
SPTAN1
TGFBR1
C4A
MAOA
FGF2
AKR1D1
MIR145
HADHB
CBS
CDKN1A
CYP1A1
NR1I2
ALDH2
AKT2
PDGFB
MYD88
AMACR
PKLR
DMD
MIR200C
MIR27A
BAX
IDH1
ATP7A
INPP5E
NDUFS4
SST
PDCD1
HMGCR
LEPR
CYP2D6
IL17A
ALPP
MAPK14
MFN2
CALCA
ERCC6
MIR130A
CSF3
TCF7L2
GLUL
PLAT
HIF1A
B2M
MIR15A
PRF1
CCL5
HMGB1
MIR22
HPRT1
KRT7
NR1H2
AIRE
CYP2C19
NHLRC1
NPHP1
ETS1
BMP2
MIR221
MT-CYB
CDKN1B
CYBB
MTHFR
WT1
GSTM1
SELP
IDH2
CD79A
FECH
ALAD
GLS
PDGFRA
ACTB
MIR483
PC
VIM
MIRLET7E
CD44
MIR107
GLUD1
PRKN
DNMT3A
FBN1
GCK
TNFAIP3
NPM1
SFTPC
COX5A
HSPA4
MIRLET7B
CC2D2A
CCN2
FTH1
PIK3C2A
AR
F11
SLC2A4
TTC21B
TH
CDKN1C
CST3
GSTP1
ATRX
FARSB
RPGRIP1L
C4B
RYR1
XBP1
CHAT
IL12A
SELE
MIR16-1
CD4
CXCR4
SAA1
INVS
CCR6
ABCC3
GAPDH
ELN
MIRLET7D
IRS1
CNTNAP2
TLR3
ITGB3
MVK
MMP1
MALAT1
MIR324
IGF2R
ACVRL1
CD34
GATA1
MT-ND4
MSH2
ENPP1
TLR5
SMARCB1
TFRC
NDUFS3
HMBS
GH1
KDR
AVP
MSR1
PPIG
TRPV4
MIF
FN1
LDLR
SOCS3
TNFSF15
HAVCR1
DCDC2
CPT1A
SDHB
SLC4A1
IL1R1
PARP1
MT-ATP6
PKD2
NR1I3
HBA2
BTNL2
MIR181A1
CIITA
MIR143
EPM2A
BRCA1
NLRP3
MIR185
EIF2AK3
AKR1A1
UCHL1
ABCB7
IL7R
FCGR2A
STAT5B
TYMP
IGFBP3
LIPC
CR2
MIR195
TWNK
SEPSECS
FTL
MIR30D
BCL2L1
MIR23A
IFNA2
MIR10B
LARS1
MTTP
DRD2
SKIV2L
AQP4
AHCY
SLC10A1
ACOX2
PIK3R1
SOS1
TFAM
CD19
MIRLET7C
PTPN3
MIR30E
TNFSF10
ANXA5
FRZB
SH2D1A
PEX5
CCL3
NHP2
TNFRSF13B
HEPACAM
HTR2A
LCAT
ARID1B
PRL
GSK3B
MEN1
MPZ
TAT
ETFDH
HSPA5
MIR29A
MBP
POMC
GDNF
CR1
REN
VCAM1
FXN
ADAR
PCK1
SLPI
PRKAR1A
TNPO3
NAT2
STAT4
DHCR7
CASP9
ITGB1
TREX1
TIMP2
ALDOB
PSEN1
SPIB
TTC37
BGLAP
NEU1
SETX
MT-CO1
SLC6A4
FLT3
SREBF2
SCARB2
MAPK3
PON1
HBA1
ANGPT2
MIR93
CASK
IL2RB
TFR2
SP1
MUC1
GJA1
KRT19
SLC30A10
TKT
PAH
SLC37A4
CSF2
ASS1
MST1
RTEL1
PIK3CG
SDHA
RBCK1
SLCO1B1
AGT
DLD
IL13
EGR1
F13A1
NGFR
FOXM1
ADA2
PSMB8
IFNB1
TINF2
SLC2A9
MIR451A
SP110
UROD
MCL1
CTC1
BHMT
BRCA2
VDR
TLR9
DKC1
MIR137
BIRC5
NPPA
AHSG
ANGPT1
CYP2B6
ASAH1
MIR205
NQO1
SQSTM1
TNFSF11
GATA2
MB
IL5
MIR127
MIR210
MME
CDK2
H2AC18
CEACAM5
SRC
TALDO1
PSMB9
ESR2
AGTR1
FGB
PROM1
ADK
FLNA
OCLN
SAMHD1
NDUFB9
IRF1
MMEL1
MIR191
CDKN2B
MIR25
NDUFS7
MIR106B
NDUFS2
SOCS1
MIR128-2
NPY
MIR34C
SLC2A2
IRS2
MPL
PEX10
PRTN3
CD55
HJV
RAC1
MAP3K5
CFB
NOP10
CSPP1
CXCR3
PTK2
PEPD
ABCG5
GCG
NR3C1
TCTN2
AHI1
ARSB
COG2
SLC25A22
KNG1
ATF4
FLCN
GFER
CDK1
MIR29C
MDM2
C1S
CD274
NGLY1
SLCO1B3
CYP7B1
MMP3
POLG2
NR0B2
RB1
PARN
LIG4
ABCG2
PROC
RXRA
CTSB
CEP290
EIF2S1
GALK1
PTPN22
FASN
JAK1
CYP27A1
IL15
IGF2BP2
ETFA
UCP2
RARA
CYP19A1
IGF1R
IGFBP1
HSP90AA1
TNFSF12
MT-TL1
OFD1
RTN4
CDKL5
BCHE
MUC5B
CHKB
MIR181A2
AGXT
FGF23
SDHC
ENO1
APOC3
IKZF1
ABCC1
MT-CO2
MIR19A
SCN1A
MLXIPL
ACAD9
SC5D
FCGR3B
CYP17A1
TET2
SMAD2
CLDN1
SERPINF2
GSR
CREB1
CXCL2
VIPAS39
IL6R
GABRD
ALPL
NPPB
ABL1
CYBA
CLU
PMM2
HSPD1
MIR199A1
CLCN7
RASGRP1
GFM1
VPS13A
MECOM
ADM
DPP4
ZIC3
SBDS
RHOA
FMR1
NDUFA6
SDHD
MIRLET7A3
LBP
MAPK10
PIGA
GSTZ1
PLAUR
APOH
PRKCA
PRDM16
BCS1L
CETP
CD80
MMP7
CES1
CEBPA
AQP1
ANXA2
TTN
MIR181C
HGD
LTA
UBE2L3
TJP2
PPARGC1A
EZH2
HPD
CXCL9
SLC10A2
SKI
SERPINA6
NAMPT
USP18
GUSB
MEFV
CD14
AGPAT2
ABCG8
PRKCD
SULT1A3
CD8A
CFLAR
IQCB1
PCSK9
EPHX1
CSF1
DGUOK
CDH17
CFC1
RET
HLA-C
SCARB1
NDUFA13
TGFB3
RAD51
MYLK
NFKBIA
CXCL1
KMT2A
PMS2
LTF
KCNJ11
APOC2
MLH1
RETREG1
MTR
CD40
TXN
MEG3
CASP1
ETFB
NDUFA9
TK2
SELL
GSTT1
ACHE
NDUFB8
ATPAF2
GNAO1
SLC25A15
VCP
ATP11A
MKI67
CTNNA1
BECN1
ARSA
COG7
RERE
CHI3L1
GZMB
ENPP2
ONECUT1
MMP12
COX6B1
RNASEH2B
TMEM216
MIR378A
TNFRSF13C
HAVCR2
E2F1
BSG
BTD
SCT
KRT5
CACNA1A
HOTAIR
SHBG
FOXP2
MMP14
HDAC1
GDF15
TNFRSF11B
DHFR
HULC
SLC22A12
HSPA1A
ICOS
NCF2
GJB2
CDH2
NCF1
SLC11A2
TPMT
GPR35
SYP
NCAM1
ERCC4
COG6
NDUFA2
LIPA
GNE
ARX
NAGS
AGER
SCN2A
SFTPD
MAP2K2
STXBP1
GRB2
AKR1B1
GGCX
CASP7
ERBB3
KRT20
MGMT
ACTC1
MT-CO3
CCL4
SMPD1
FADD
FGF7
TNFRSF10B
CAVIN1
CHKA
SLC25A4
SETBP1
DKK1
NFKB2
MT-ND3
SPARC
IL33
MRPS7
ADH1B
ITGAL
CEBPB
COX10
SMARCA4
TIMP3
RARB
IL21R
SMAD7
RNASEH2A
CASR
DDIT3
STAT6
GHRL
CNR1
TM6SF2
BAD
IL3
PTGS1
SHH
RPS6KB1
GAST
PSAP
ALDH9A1
NOS1
SNCA
TNFRSF10A
ZEB2
FBP1
MT-ND6
SURF1
SNAI1
CREBBP
WDR35
KLRK1
VPS33B
NES
ASL
FHIT
ALOX5
C5
DNASE1
ALMS1
FGFR3
GRN
U2AF1
PRKAA1
RUNX1
NDUFV1
CYP3A5
CLPX
LGALS3
MIR142
TGFA
PF4
RNASEH2C
PDGFRL
PECAM1
GHR
ATF6
PMP22
WFS1
CCK
ADRB2
FH
CCNA2
MIR30A
GRIN2A
TEK
PGM1
AKT3
HSPG2
TOR1A
CDK6
CRH
EPAS1
MYCN
CLEC4M
NTRK2
OSM
THBS1
CTSG
NR5A2
RAB7A
S100A9
VKORC1
MT-ND5
CCNB1
TSPO
CISH
PCNA
KIAA0319L
OSTM1
ACOX1
GCDH
GAS5
CYP27B1
SUMF1
WDR19
FGF21
ALK
COL7A1
IFT172
MT-ND2
MIR197
HADH
KRT14
PRKCB
GLB1
PDX1
SERPINA7
HSPA8
GABRG2
DES
MMAA
COL1A1
FGG
NDUFAF5
NEAT1
ITGA2B
TRPV1
LPIN1
IRF3
IER3IP1
NDUFA1
CXCR1
IFNGR1
MIR132
GLS2
MIR214
FIG4
MX1
BTK
SLC6A3
NBN
P2RX7
EVC2
TCIRG1
ALG13
KITLG
CPOX
MTHFD1
ACTG1
COL4A1
MIR140
ITGA4
MIR150
LOX
CSTB
TCN2
MIR320A
CLN3
NEFH
LYZ
RPS27A
PEMT
MYO5B
TRMT10C
ADORA2A
UMOD
ALDH3A1
IL11
LPA
ASCC1
GPBAR1
SDC1
PNPLA2
AURKA
CHEK2
COX20
MAOB
HBEGF
PLA2G6
APEX1
UGT1A3
ADH1C
NDUFAF3
CSF3R
AMBP
NDUFAF1
EP300
MIR133B
CD163
THRA
STN1
HELLPAR
HSD17B4
DNASE1L3
CD59
SCN8A
ABHD5
KLF6
NDUFV2
PML
MMP13
IL7
PAX2
TAC1
ERCC1
MORC2
LEF1
DNM2
REST
CHIT1
KRT17
NEK1
ICOSLG
NDUFS8
GRIN1
NDUFB11
SOX9
VPS11
NDUFS6
EPHX2
AIFM1
NDUFAF2
TUG1
HK2
KIF7
DCTN1
DNM1L
DNM1
MIR328
GABBR2
C1QBP
SERPINB3
KIAA0586
IKZF3
ODC1
NTF3
TOP2A
MTM1
ANPEP
PRNP
SLC1A2
NSD1
DIABLO
ACACA
COQ2
UROS
HMGCL
FIP1L1
GCKR
CCNE1
TIMMDC1
CHD7
AKR1C2
GNB1
VTN
RTN4R
DCAF8
NCF4
TG
IFNAR1
TARDBP
POU2AF1
CD68
RNASE3
UGT1A
PPBP
MAG
MMP8
MIR203A
YAP1
RECK
KMT2D
DDX58
LPIN2
EPHB2
UGT2B7
ARID1A
POGZ
STOX1
LYRM4
SLC12A6
SSTR2
DAXX
WNT4
MDH2
FOXRED1
TWIST1
VARS2
NEK8
NSMCE2
DBH
PARK7
NDUFA12
FKRP
KCNQ2
MIR9-1
GSTA1
BIRC3
CORIN
MLC1
TNFRSF11A
COL5A1
DGKE
RNF31
MMAB
FHL1
CD86
COL2A1
MUC5AC
IGFBP2
OPRM1
DSP
BLVRB
UCA1
SCP2
ACTA2
NF1
GGT2
FGFR4
GSN
GAMT
SCGB1A1
MCU
CCDC47
ZEB1
VIP
NDUFB3
TNNT2
HPSE
PIK3R2
TMEM231
TYK2
IRF7
CTSA
TPI1
ASPH
MIR486-1
MYH7
MIR423
EIF2AK2
HLA-G
CD69
PTH
NRXN1
MIR24-1
TTPA
NCOR1
NOX4
KCNAB2
GATA4
RHD
PTX3
DLC1
SF3B1
ITCH
TJP1
TCF3
TP73
PEX3
TBK1
TPO
FOXO3
NDUFA11
MIR192
HDAC9
SLC22A5
SPINK1
GAL
AQP2
CYB5R3
IL17RA
ACP5
TNFSF13B
RPS6KA3
MIR148A
DLAT
STAT5A
ABCD3
LMNB2
TYMS
PEG10
NUBPL
ERCC2
FOXA2
ITGA2
TNNI3
PLOD1
PLA2G2A
SERPINB1
RB1CC1
UGT1A9
MYH9
PRDX5
FOXG1
NPHP3
MIR125B1
PIEZO1
NME1
CDC42
AIP
IKBKG
IDUA
MIR30C1
NLRP1
CPLANE1
TLR7
ACADS
MAVS
SLC7A7
FOXO1
SULT2A1
AOC3
MMACHC
MIR15B
VDAC1
LRP1
PEX2
DDR2
HLA-DPB1
OCRL
DCLRE1C
ABCC6
SUOX
CXCR2
NPHP4
OAT
CBL
NDUFAF4
CTSL
BCOR
FABP2
PEX13
SLC20A2
BLVRA
HAX1
KRT16
TGM2
FCN2
MIR31
C9orf72
MIR124-1
MIRLET7A1
LGALS1
FUS
HERC2
GRIA3
POSTN
PLCG1
AARS2
NDUFA10
DCN
OGDH
UGT1A6
PRKAB1
C5AR1
HDAC4
RHO
CPS1
DEPDC5
CIDEC
OTULIN
NR4A1
DNMT3B
CPT1B
GC
ERCC8
LIF
MYH11
TCTN1
TTC7A
SCN9A
TRIP13
THY1
ATP1A3
IL6ST
BCL2L11
ADIPOR2
RTN4IP1
AHR
CDKN2B-AS1
PNKP
BMP4
CTSD
GPX3
INF2
GOLM1
MIR20A
PAX5
FGL2
MIR149
E2F2
ADIPOR1
YARS2
BLK
CAMTA1
FANCD2
HSD11B1
MIR200A
ASGR2
GCH1
DARS2
TMEM126B
CYP2C8
RHOC
FOXJ1
AURKB
MIR141
CFHR5
AOX1
CNTF
ANGPTL8
AHSP
SOD3
MIR196A1
PEX19
CEP164
LYN
ARSH
WRN
GP1BA
ITGA6
HPX
CPE
CTSK
MIR212
MIR200B
EDNRA
RFXANK
CD247
NEUROG3
DNAH8
ACP1
SDCCAG8
PDGFA
GPC1
NDUFAF6
GALNS
LIPT1
IL16
PRKAG2
MIR222
PCCA
CX3CR1
NAA10
ITGB4
APOD
HBG2
SLC26A1
PINK1
MIR183
CYP1B1
FCGR2B
CD1D
HYDIN
FGF19
TMPRSS6
F2R
GAD1
FCGR3A
SERAC1
RARS1
CDX2
ATP5F1A
ANXA1
MTRR
CALB2
STEAP4
TOP1
NDUFB10
SERPINB2
XRCC1
GLI1
KCNA1
PDE5A
WDR45
NEUROD1
PRODH
HLA-DPA1
CD33
AIF1
S100A8
RRAS
HYOU1
C2CD3
MMUT
GFI1B
CD209
SI
ACE2
CD27
SDHAF1
EPOR
UFC1
OGG1
DDC
PEX6
MAP2
BPI
GPD1
NTS
ABCC8
CCR7
SERPINI1
GLA
MAPK9
MTFMT
IDS
CCL18
GYS1
CLMP
IL22
ABCA3
MYOG
LECT2
ATXN2
SP100
HTR3A
PON2
FAT4
PIK3R3
CPB2
SLC12A1
MS4A1
MDK
GGTLC3
TLR8
NOTCH3
TNFSF4
MIR338
COG5
UBA5
PSMB4
IL9
KIAA0556
SGK1
SLC22A18
C1R
IFT88
ZMPSTE24
BMP7
FMO3
PET117
AFAP1-AS1
FANCB
NLRC4
ABCA12
PTHLH
PANK2
KCNH5
CFHR3
SH2B3
CCAT1
ANO5
GSTO1
NKX2-1
PAX4
LIN28B
CASP10
DNAH11
TFPI
KIF1B
RAG1
CXCL5
TLR1
POU5F1
NRG1
SCN5A
APAF1
ACKR1
FANCC
CCL17
SOX2-OT
LYST
CFL1
CAMP
CCL11
RAG2
POR
CFP
IGF2-AS
ABCC4
MYOD1
NR3C2
DICER1
PTH1R
GYPA
MIR23B
CFHR1
P4HB
BLOC1S1
ACD
ASXL1
KDM4C
CANX
FABP12
MYB
USH2A
IL17F
CRYAA
POLD1
TFF3
UTS2
KMO
MIR26B
TYR
SLC39A14
PVT1
EZR
IL23A
ECI2
CCR2
ADAMTSL1
ETV6
FABP3
FUCA1
SAMD9
ASGR1
MIR128-1
KCNJ5
PGR
PLCB1
RUNX2
PNOC
SPTA1
ALDH5A1
RELN
PIBF1
CS
MIR182
IFI27
PEX1
CASP2
APPL1
DVL1
MIR186
MKS1
CYB5A
CLOCK
AREG
HSPB8
MIR144
EPG5
LRRK2
HTT
PNP
CAPN3
KL
FCGRT
ANGPTL3
CD38
PMPCA
ITIH4
HLA-DRB5
APOA5
UBE2D1
SF3B2
AVPR2
PRKAA2
EDNRB
BAAT
FST
MIR224
ACTA1
ITGA1
APOA4
MAGEA3
CHGA
BMPR2
CEP104
IFT80
PDYN
DNAJC19
CDK5
IFT122
HSPB2
APTX
GNRH1
UGT1A7
LTBP3
NAB2
PRSS1
SLC11A1
RSF1
SHC1
PEX14
HK1
SMARCC2
FLT4
MIR363
MIR99A
HCRT
GHRH
BMI1
ADSL
FCGR1A
NUS1
MUC16
GALT
SCD
PEX12
HTR1A
CCDC151
CYLD
NRP1
ACKR2
TGIF1
MICA
DAPK1
QDPR
LIMK1
FANCI
PTGDS
EPRS1
SORD
SOX2
ACAN
MUC2
C19orf12
PRPS1
ITGAX
MT-TK
ATF3
HNRNPA2B1
CLN6
TRAF6
TBX1
CKB
MIR500A
EIF4E
RIPK1
SIRT3
XRCC5
HSP90B1
PEX26
CTAG1B
CSF1R
ATG5
ACTN4
SLC9A3
EHHADH
HSD17B10
PEX16
APRT
CLEC7A
SLC22A1
PTK2B
CABIN1
IL21
CD3D
TFF1
IDO1
PDHA1
PLP1
BCL6
WNT7B
S100A4
FOXA1
CEACAM1
OPTN
VPS13B
SFTPA2
PRKDC
PLIN1
NCAN
PLTP
GOT2
KCTD13
FDFT1
PCCB
CLCN4
PIK3CB
ISG15
NOX1
CFHR4
SPRY4-IT1
DUSP19
TSLP
TYROBP
TSHR
MIR24-2
GALE
FGL1
DNAJC21
XRCC6
MIR494
GREM1
SEC23B
WNT5B
KLK3
COL18A1
SRP54
KLKB1
APOC1
IL1RAPL2
GPX1
WNT11
ANKS6
TCF20
MIR29B1
HDAC6
GATA3
TMPO
L1CAM
MIR32
RNU4ATAC
DRD1
ITGAV
NHLRC2
AHDC1
CDH5
MIR196A2
KIAA0753
GLP1R
E2F3
CES2
IL2RG
CLN5
PCAT1
TPH1
ADD3
GRP
TRAPPC11
SYK
BBS9
LIPE
CLN8
SAMD9L
MIR199B
KRIT1
CYP26A1
JAK3
UQCRC2
GLO1
GATA6
ABCG1
FCN3
DPAGT1
BAK1
B9D1
RPS6KA1
GSTA2
COX8A
AGTR2
HTRA2
PGF
FURIN
MIR491
CKM
TRIM21
LACC1
GPX2
CYP3A7
SLC4A2
PRDM10
FGF1
AZU1
PRLR
WAS
ALG3
PXN
MLH3
RHOB
PTRH2
CCN1
JUP
OLR1
PKM
TRAF3IP2
MIR10A
ID2
HABP2
PLA2G4A
MIR342
HDAC3
RBP1
YBX1
BBS2
SDSL
MIR184
IQSEC2
PRKCZ
CCR9
IL10RA
WNK1
CXCL11
DDOST
CYC1
IL10RB
SRD5A3
SLC13A5
PNKD
KEAP1
RAPGEF4
CHUK
GYPB
IL12B
LAMB3
ADORA1
CSPG4
DDB1
PANK1
CFHR2
SLCO2A1
ITPR3
RARRES2
PROX1
GLIS3
UNC80
CD47
PLA2G7
TNFSF13
TREM1
CRYAB
PON3
LACTB
SPTBN2
TRIM8
SMARCA2
AGA
DGAT2
CEACAM3
DSG2
CXCL13
CCL21
ALDOA
STIM1
MIR335
LGALS3BP
PES1
TXNRD2
ADCY10
TLR6
FANCA
PRDX6
KMT2E
SPTB
UBC
DMBT1
ITGA5
GABBR1
PVALB
RASA1
HECTD4
SPTLC1
INPPL1
HMGCS2
HOXA-AS2
HRH1
SUN2
GCGR
ITK
PPIA
SPI1
HSD11B2
TXNRD1
IL18R1
DNAAF4
ROBO1
LEMD3
STK36
AP1S1
NTN1
RAPGEF3
CSN1S1
CPQ
PNPO
HRH2
MIR204
COG8
IFNAR2
CAPN1
VHL
DHRS9
GPNMB
KCNN4
PDPK1
JAZF1
SLC12A2
SETD2
ECE1
KIF1A
TFDP3
CENPB
ZAP70
PRRT2
UNC13D
MAN2A1
RGN
CTCF
FOXP1
KIAA1109
AQP9
TP73-AS1
MASP2
PTPA
HLCS
SLC29A3
SYNJ1
IFI16
CMA1
RAD21
TP63
LEPQTL1
GRM5
PLK1
GOT1
JMJD1C
IRAK4
[truncated: 5,444 more rows]
