# Supplementary material for: Systems Pharmacology Study of the Anti-Liver Injury Mechanism of Citri Reticulatae Pericarpium
Source: Front Pharmacol. 2021 Apr 12;12:618846. doi: 10.3389/fphar.2021.618846 (PMC8072898; doi:10.3389/fphar.2021.618846)
Supplement: Supplementary file 4 [file table4.xlsx]

## Sheet: Sheet1
Detailed information of related targets and gene symbols of compounds in CRP
MolName	Target	Symbol
sitosterol	Progesterone receptor	PGR
sitosterol	Nuclear receptor coactivator 2	NCOA2
sitosterol	Mineralocorticoid receptor	NR3C2
naringenin	Prostaglandin G/H synthase 1	PTGS1
naringenin	Estrogen receptor	ESR1
naringenin	Prostaglandin G/H synthase 2	PTGS2
naringenin	Transcription factor p65	RELA
naringenin	RAC-alpha serine/threonine-protein kinase	AKT1
naringenin	Apoptosis regulator Bcl-2	BCL2
naringenin	Mitogen-activated protein kinase 3	MAPK3
naringenin	Mitogen-activated protein kinase 1	MAPK1
naringenin	Caspase-3	CASP3
naringenin	Fatty acid synthase	FASN
naringenin	Low-density lipoprotein receptor	LDLR
naringenin	Superoxide dismutase [Cu-Zn]	SOD1
naringenin	Catalase	CAT
naringenin	Peroxisome proliferator-activated receptor gamma	PPARG
naringenin	Microsomal triglyceride transfer protein large subunit	MTTP
naringenin	Apolipoprotein B-100	APOB
naringenin	Phospholipase B1, membrane-associated	PLB1
naringenin	3-hydroxy-3-methylglutaryl-coenzyme A reductase	HMGCR
naringenin	Glutathione S-transferase P	GSTP1
naringenin	UDP-glucuronosyltransferase 1-1	UGT1A1
naringenin	Peroxisome proliferator-activated receptor alpha	PPARA
naringenin	Sterol regulatory element-binding protein 1	SREBF1
naringenin	Glutathione reductase, mitochondrial	GSR
naringenin	Multidrug resistance-associated protein 1	ABCC1
naringenin	Adiponectin	ADIPOQ
naringenin	Sterol O-acyltransferase 2	SOAT2
naringenin	Aldo-keto reductase family 1 member C1	AKR1C1
naringenin	Aspartate aminotransferase, cytoplasmic	GOT1
naringenin	4-aminobutyrate aminotransferase, mitochondrial	ABAT
naringenin	Liver carboxylesterase 1	CES1
naringenin	Sterol O-acyltransferase 1	SOAT1
Hesperetin	Prostaglandin G/H synthase 1	PTGS1
Hesperetin	Prostaglandin G/H synthase 2	PTGS2
Hesperetin	Sodium channel protein type 5 subunit alpha	SCN5A
Hesperetin	Nuclear receptor coactivator 2	NCOA2
Hesperetin	Nuclear receptor coactivator 1	NCOA1
Citromitin	Potassium voltage-gated channel subfamily H member 2	KCNH2
Citromitin	Sodium channel protein type 5 subunit alpha	SCN5A
Citromitin	Prostaglandin G/H synthase 2	PTGS2
Citromitin	Coagulation factor VII	F7
Citromitin	Nuclear receptor coactivator 2	NCOA2
nobiletin	Nitric oxide synthase, inducible	NOS2
nobiletin	Prostaglandin G/H synthase 1	PTGS1
nobiletin	Potassium voltage-gated channel subfamily H member 2	KCNH2
nobiletin	Estrogen receptor	ESR1
nobiletin	Androgen receptor	AR
nobiletin	Peroxisome proliferator activated receptor gamma	PPARG
nobiletin	Prostaglandin G/H synthase 2	PTGS2
nobiletin	Coagulation factor VII	F7
nobiletin	Estrogen receptor beta	ESR2
nobiletin	Serine/threonine-protein kinase Chk1	CHEK1
nobiletin	Trypsin-1	PRSS1
nobiletin	Nuclear receptor coactivator 2	NCOA2
nobiletin	Glycogen synthase kinase-3 beta	GSK3B
nobiletin	Sodium channel protein type 5 subunit alpha	SCN5A
nobiletin	Apoptosis regulator Bcl-2	BCL2
nobiletin	Apoptosis regulator BAX	BAX
nobiletin	Caspase-9	CASP9
nobiletin	Matrix metalloproteinase-9	MMP9
nobiletin	Transcription factor AP-1	JUN
nobiletin	Cellular tumor antigen p53	TP63
nobiletin	Mitogen-activated protein kinase 8	MAPK8
nobiletin	Metalloproteinase inhibitor 1	TIMP1
nobiletin	Peroxisome proliferator-activated receptor gamma	PPARG
nobiletin	Cyclic AMP-responsive element-binding protein 1	CREB1
nobiletin	Cytosolic phospholipase A2	PLA2G4A
nobiletin	Scavenger receptor cysteine-rich type 1 protein M130	CD163
nobiletin	Ephrin type-B receptor 2	EPHB2
(R)-linalool	Muscarinic acetylcholine receptor M1	CHRM1
(R)-linalool	Muscarinic acetylcholine receptor M2	CHRM2
(R)-linalool	Prostaglandin G/H synthase 1	PTGS1
(R)-linalool	Potassium voltage-gated channel subfamily H member 2	KCNH2
(R)-linalool	Sodium channel protein type 5 subunit alpha	SCN5A
(R)-linalool	Prostaglandin G/H synthase 2	PTGS2
(R)-linalool	Vascular endothelial growth factor receptor 2	KDR
(R)-linalool	Nuclear receptor coactivator 2	NCOA2
(R)-linalool	Muscarinic acetylcholine receptor M3	CHRM3
(R)-linalool	Gamma-aminobutyric acid receptor subunit alpha-1	GABRA1
(R)-linalool	Sodium-dependent noradrenaline transporter	SLC6A2
(R)-linalool	Progesterone receptor	PGR
Isovanillic acid	Prostaglandin G/H synthase 1	PTGS1
Isovanillic acid	Prostaglandin G/H synthase 2	PTGS2
Isovanillic acid	Amine oxidase [flavin-containing] B	MAOB
Isovanillic acid	Amine oxidase [flavin-containing] A	MAOA
Isovanillic acid	Lysozyme	LYZ
Isovanillic acid	Sodium-dependent dopamine transporter	SLC6A3
p-Cymen-8-ol	Muscarinic acetylcholine receptor M1	CHRM1
p-Cymen-8-ol	Beta-1 adrenergic receptor	ADRB1
p-Cymen-8-ol	Alpha-2C adrenergic receptor	ADRA2C
p-Cymen-8-ol	Sodium-dependent noradrenaline transporter	SLC6A2
p-Cymen-8-ol	Alpha-1A adrenergic receptor	ADRA1A
p-Cymen-8-ol	Muscarinic acetylcholine receptor M2	CHRM2
p-Cymen-8-ol	Alpha-2B adrenergic receptor	ADRA2B
p-Cymen-8-ol	Alpha-1B adrenergic receptor	ADRA1B
p-Cymen-8-ol	Sodium-dependent dopamine transporter	SLC6A3
p-Cymen-8-ol	Beta-2 adrenergic receptor	ADRB2
Dimethyl anthranilate	Muscarinic acetylcholine receptor M1	CHRM1
Dimethyl anthranilate	Alpha-2A adrenergic receptor	ADRA2A
Dimethyl anthranilate	Alpha-2C adrenergic receptor	ADRA2C
Dimethyl anthranilate	Sodium-dependent noradrenaline transporter	SLC6A2
Dimethyl anthranilate	Alpha-1A adrenergic receptor	ADRA1A
Dimethyl anthranilate	Alpha-1B adrenergic receptor	ADRA1B
Isoprenol	Cholinesterase	BCHE
Isoprenol	Group IIE secretory phospholipase A2	PLA2G2E
Isoprenol	Trypsin-3	PRSS3
Neryl acetate	Prostaglandin G/H synthase 1	PTGS1
Neryl acetate	Muscarinic acetylcholine receptor M3	CHRM3
Neryl acetate	Muscarinic acetylcholine receptor M1	CHRM1
Neryl acetate	Sodium channel protein type 5 subunit alpha	SCN5A
Neryl acetate	Prostaglandin G/H synthase 2	PTGS2
Neryl acetate	Alpha-1B adrenergic receptor	ADRA1B
Neryl acetate	Beta-2 adrenergic receptor	ADRB2
Neryl acetate	Sodium-dependent serotonin transporter	SLC6A4
Neryl acetate	Gamma-aminobutyric acid receptor subunit alpha-1	GABRA1
Neryl acetate	Leukotriene A-4 hydrolase	LTA4H
Neryl acetate	Amine oxidase [flavin-containing] B	MAOB
Neryl acetate	Glutamate receptor 2	GRIA2
vanillin	Amine oxidase [flavin-containing] B	MAOB
vanillin	Amine oxidase [flavin-containing] A	MAOA
vanillin	Lysozyme	LYZ
vanillin	Prostaglandin G/H synthase 2	PTGS2
vanillin	Gamma-aminobutyric acid receptor subunit alpha-1	GABRA1
vanillin	Alcohol dehydrogenase 1C	ADH1C
vanillin	Matrix metalloproteinase-9	MMP9
vanillin	Mitogen-activated protein kinase 1	MAPK1
vanillin	Transcription factor AP-1	JUN
β-terpineol	Muscarinic acetylcholine receptor M3	CHRM3
β-terpineol	Muscarinic acetylcholine receptor M1	CHRM1
β-terpineol	Sodium-dependent noradrenaline transporter	SLC6A2
β-terpineol	Muscarinic acetylcholine receptor M2	CHRM2
β-terpineol	Gamma-aminobutyric acid receptor subunit alpha-1	GABRA1
HMF	Alcohol dehydrogenase 1C	ADH1C
HMF	Lysozyme	LYZ
HMF	Muscarinic acetylcholine receptor M3	CHRM3
HMF	Muscarinic acetylcholine receptor M1	CHRM1
HMF	Acetylcholinesterase	ACHE
HMF	Muscarinic acetylcholine receptor M2	CHRM2
HMF	Gamma-aminobutyric acid receptor subunit alpha-1	GABRA1
HMF	Alcohol dehydrogenase 1B	ADH1B
HMF	Prostaglandin G/H synthase 1	PTGS1
HMF	Prostaglandin G/H synthase 2	PTGS2
HMF	Glutamate receptor 2	GRIA2
p-coumaric acid	Prostaglandin G/H synthase 1	PTGS1
p-coumaric acid	Prostaglandin G/H synthase 2	PTGS2
p-coumaric acid	Amine oxidase [flavin-containing] B	MAOB
p-coumaric acid	Amine oxidase [flavin-containing] A	MAOA
p-coumaric acid	Lysozyme	LYZ
p-coumaric acid	Chymotrypsinogen B	CTRB1
p-coumaric acid	Group IIE secretory phospholipase A2	PLA2G2E
p-coumaric acid	Nitric oxide synthase, endothelial	NOS3
p-coumaric acid	Tyrosinase	TYR
p-coumaric acid	C-C motif chemokine 16	CCL16
Ferulic Acid	Prostaglandin G/H synthase 1	PTGS1
Ferulic Acid	Prostaglandin G/H synthase 2	PTGS2
Ferulic Acid	Alpha-2A adrenergic receptor	ADRA2A
Ferulic Acid	Sodium-dependent noradrenaline transporter	SLC6A2
Ferulic Acid	Alpha-1A adrenergic receptor	ADRA1A
Ferulic Acid	Sodium-dependent dopamine transporter	SLC6A3
Ferulic Acid	Beta-2 adrenergic receptor	ADRB2
Ferulic Acid	Leukotriene A-4 hydrolase	LTA4H
Ferulic Acid	Amine oxidase [flavin-containing] B	MAOB
Ferulic Acid	Amine oxidase [flavin-containing] A	MAOA
Ferulic Acid	Chymotrypsinogen B	CTRB1
Ferulic Acid	Alpha-2B adrenergic receptor	ADRA2B
Ferulic Acid	Urokinase-type plasminogen activator	PLAU
(s)-carvone	Gamma-aminobutyric acid receptor subunit alpha-1	GABRA1
(s)-carvone	Glutathione S-transferase P	GSTP1
(s)-carvone	Glutathione reductase, mitochondrial	GSR
linalool	Muscarinic acetylcholine receptor M2	CHRM2
linalool	Gamma-aminobutyric acid receptor subunit alpha-1	GABRA1
MENTHOL	Gamma-aminobutyric acid receptor subunit alpha-1	GABRA1
MENTHOL	Cholinesterase	BCHE
MENTHOL	Muscarinic acetylcholine receptor M1	CHRM1
MENTHOL	Muscarinic acetylcholine receptor M2	CHRM2
MENTHOL	Prostaglandin G/H synthase 2	PTGS2
hesperidin	Apoptosis regulator BAX	BAX
hesperidin	Caspase-3	CASP3
hesperidin	Prostaglandin G/H synthase 2	PTGS2
hesperidin	Intercellular adhesion molecule 1	ICAM1
hesperidin	Vascular cell adhesion protein 1	VCAM1
hesperidin	T-lymphoma invasion and metastasis-inducing protein 2	TIAM2
tangeretin	Nitric oxide synthase, inducible	NOS2
tangeretin	Prostaglandin G/H synthase 1	PTGS1
tangeretin	Potassium voltage-gated channel subfamily H member 2	KCNH2
tangeretin	Prostaglandin G/H synthase 2	PTGS2
tangeretin	Coagulation factor VII	F7
tangeretin	Acetylcholinesterase	ACHE
tangeretin	Alpha-1B adrenergic receptor	ADRA1B
tangeretin	Beta-2 adrenergic receptor	ADRB2
tangeretin	Estrogen receptor beta	ESR2
tangeretin	Serine/threonine-protein kinase Chk1	CHEK1
tangeretin	Trypsin-1	PRSS1
tangeretin	Nuclear receptor coactivator 2	NCOA2
tangeretin	Cyclin-dependent kinase inhibitor 1	CDKN1A
tangeretin	Eukaryotic translation initiation factor 6	EIF6
tangeretin	Heme oxygenase 1	HMOX1
tangeretin	Cytochrome P450 1A1	CYP1A1
rosmarinic acid	Prostaglandin G/H synthase 2	PTGS2
rosmarinic acid	Estrogen receptor	ESR1
rosmarinic acid	Androgen receptor	AR
rosmarinic acid	Peroxisome proliferator activated receptor gamma	PPARG
rosmarinic acid	Trypsin-1	PRSS1
rosmarinic acid	Transcription factor p65	RELA
rosmarinic acid	Inhibitor of nuclear factor kappa-B kinase subunit beta	IKBKB
rosmarinic acid	Cyclin-dependent kinase inhibitor 1	CDKN1A
rosmarinic acid	Eukaryotic translation initiation factor 6	EIF6
rosmarinic acid	Mitogen-activated protein kinase 1	MAPK1
rosmarinic acid	Caspase-3	CASP3
rosmarinic acid	Signal transducer and activator of transcription 1-alpha/beta	STAT1
rosmarinic acid	C-C motif chemokine 2	CCL2
rosmarinic acid	Maltase-glucoamylase, intestinal	MGAM
rosmarinic acid	Interleukin-2	IL2
rosmarinic acid	Nuclear factor of activated T-cells, cytoplasmic 3	NFATC3
rosmarinic acid	G1/S-specific cyclin-D3	CCND3
rosmarinic acid	Interleukin-4	IL4
rosmarinic acid	T-lymphocyte activation antigen CD80	CD80
rosmarinic acid	T-lymphocyte activation antigen CD86	CD86
rosmarinic acid	Eotaxin	CCL11
rosmarinic acid	C-C chemokine receptor type 3	CCR3
rosmarinic acid	Indoleamine 2,3-dioxygenase 1	IDO1
rosmarinic acid	Alpha-synuclein	SNCA
rosmarinic acid	T-cell surface glycoprotein CD3 zeta chain	CD247
rosmarinic acid	Complement C3	C3
rosmarinic acid	Prothrombin	F2
rosmarinic acid	Complement C5	C5
Neohesperidin	Sodium/glucose cotransporter 2	SLC5A2
Neohesperidin	Sodium/glucose cotransporter 1	SLC5A1
Neohesperidin	Eukaryotic initiation factor 4A-I	EIF4A1
Neohesperidin	Solute carrier family 28 member 3	SLC28A3
Neohesperidin	Tyrosyl-DNA phosphodiesterase 1	TDP1
Neohesperidin	Cytochrome P450 1B1	CYP1B1
Neohesperidin	Cyclooxygenase-1	PTSG1
Neohesperidin	Taste receptor type 2 member 31	TAS2R31
limonin	Cytochrome P450 3A4	CYP3A4
Narirutin	Sodium/glucose cotransporter 1	SLC5A1
Narirutin	Sodium/glucose cotransporter 2	SLC5A2
Narirutin	Tyrosinase	TYR
Narirutin	Solute carrier family 28 member 3	SLC28A3
Narirutin	Matrix metalloproteinase 1	MMP1
Narirutin	Matrix metalloproteinase 7	MMP7
Narirutin	Eukaryotic initiation factor 4A-I	EIF4A1
Narirutin	Cyclooxygenase-1	PTSG1
Narirutin	Taste receptor type 2 member 31	TAS2R31
Narirutin	Cytochrome P450 1B1	CYP1B1
Narirutin	ATP-binding cassette sub-family G member 2	ABCG2
Narirutin	Multidrug resistance-associated protein 1	ABCC1
Narirutin	Estradiol 17-beta-dehydrogenase 1	HSD17B1
Narirutin	Carbonyl reductase [NADPH] 1	CBR1
Narirutin	Aldose reductase	AKR1B1
