# Supplementary material for: Systems Pharmacology Study of the Anti-Liver Injury Mechanism of Citri Reticulatae Pericarpium
Source: Front Pharmacol. 2021 Apr 12;12:618846. doi: 10.3389/fphar.2021.618846 (PMC8072898; doi:10.3389/fphar.2021.618846)
Supplement: Supplementary file 5 [file table5.xlsx]

## Sheet: Sheet1
Detailed information about D-C-G-D network
Drug	compounds	Target	Disease
	β-sitosterol	PGR/NCOA2/NR3C2
	Naringenin	PTGS1/ESR1/PTGS2/RELA/AKT1/BCL2/MAPK3/MAPK1/CASP3/FASN/LDLR/SOD1/CAT/PPARG/MTTP/APOB/HMGCR/GSTP1/UGT1A1/PPARA/SREBF1/GSR/ABCC1/ADIPOQ/AKR1C1/GOT1/ABAT/CES1/SOAT1
	Hesperetin	PTGS1/PTGS2/SCN5A/NCOA2/NCOA1
	Citromitin	KCNH2/SCN5A/PTGS2/F7/NCOA2
	Nobiletin	NOS2/PTGS1/KCNH2/ESR1/AR/PPARG/PTGS2/F7/ESR2/CHEK1/PRSS1/NCOA2/GSK3B/SCN5A/BCL2/BAX/CASP9/MMP9/JUN/TP63/MAPK8/TIMP1/PPARG/CREB1/PLA2G4A/CD163/EPHB2
	(R)-linalool	CHRM1/CHRM2/PTGS1/KCNH2/SCN5A/PTGS2/KDR/NCOA2/CHRM3/GABRA1/SLC6A2/PGR
	Isovanillic acid	PTGS1/PTGS2/MAOB/MAOA/LYZ/SLC6A3
	P-Cymen-8-ol	CHRM1/ADRB1/ADRA2C/SLC6A2/ADRA1A/CHRM2/ADRA2B/ADRA1B/SLC6A3/ADRB2
	Dimethyl anthranilate	CHRM1/ADRA2A/ADRA2C/SLC6A2/ADRA1A/ADRA1B
	Isoprenol	BCHE/PRSS3
	Neryl acetate	PTGS1/CHRM3/CHRM1/SCN5A/PTGS2/ADRA1B/ADRB2/SLC6A4/GABRA1/LTA4H/MAOB/GRIA2
Citri Reticulatae Pericarpium	Vanillin	MAOB/MAOA/LYZ/PTGS2/GABRA1/ADH1C/MMP9/MAPK1/JUN	Liver Injury
	β-terpineol	CHRM3/CHRM1/SLC6A2/CHRM2/GABRA1
	HMF	ADH1C/LYZ/CHRM3/CHRM1/ACHE/CHRM2/GABRA1/ADH1B/PTGS1/PTGS2/GRIA2
	p-coumaric acid	PTGS1/PTGS2/MAOB/MAOA/LYZ/NOS3/TYR/CCL16
	Ferulic Acid	PTGS1/PTGS2/ADRA2A/SLC6A2/ADRA1A/SLC6A3/ADRB2/LTA4H/MAOB/MAOA/ADRA2B/PLAU
	(S)-carvone	GABRA1/GSTP1/GSR
	linalool	CHRM2/GABRA1
	Menthol	GABRA1/BCHE/CHRM1/CHRM2/PTGS2
	Hesperidin	BAX/CASP3/PTGS2/ICAM1/VCAM1/TIAM2
	Tangeretin	NOS2/PTGS1/KCNH2/PTGS2/F7/ACHE/ADRA1B/ADRB2/ESR2/CHEK1/PRSS1/NCOA2/CDKN1A/EIF6/HMOX1/CYP1A1
	Rosmarinic acid	PTGS2/ESR1/AR/PPARG/PRSS1/RELA/IKBKB/CDKN1A/EIF6/MAPK1/CASP3/STAT1/CCL2/MGAM/IL2/CCND3/IL4/CD80/CD86/CCL11/CCR3/IDO1/SNCA/CD247/C3/F2/C5
	Neohesperidin	SLC5A2/SLC5A1/TDP1/CYP1B1
	Limonin	CYP3A4
	Narirutin	SLC5A1/SLC5A2/TYR/MMP1/MMP7/CYP1B1/ABCG2/ABCC1/HSD17B1/CBR1/AKR1B1
