# Supplementary material for: Systems Pharmacology Study of the Anti-Liver Injury Mechanism of Citri Reticulatae Pericarpium
Source: Front Pharmacol. 2021 Apr 12;12:618846. doi: 10.3389/fphar.2021.618846 (PMC8072898; doi:10.3389/fphar.2021.618846)
Supplement: Supplementary file 6 [file table6.xlsx]

## Sheet: Sheet1
The overlapping gene symbols between disease (LI) and drug (CRP)
gene symbols
PGR
NCOA2
NR3C2
PTGS1
ESR1
PTGS2
RELA
AKT1
BCL2
MAPK3
MAPK1
CASP3
FASN
LDLR
SOD1
CAT
PPARG
MTTP
APOB
HMGCR
GSTP1
UGT1A1
PPARA
SREBF1
GSR
ABCC1
ADIPOQ
AKR1C1
GOT1
ABAT
CES1
SOAT1
SCN5A
NCOA1
KCNH2
F7
NOS2
AR
ESR2
CHEK1
PRSS1
GSK3B
BAX
CASP9
MMP9
JUN
TP63
MAPK8
TIMP1
CREB1
PLA2G4A
CD163
EPHB2
CHRM1
CHRM2
KDR
CHRM3
GABRA1
SLC6A2
MAOB
MAOA
LYZ
SLC6A3
ADRB1
ADRA2C
ADRA1A
ADRA2B
ADRA1B
ADRB2
ADRA2A
BCHE
PRSS3
SLC6A4
LTA4H
GRIA2
ADH1C
ACHE
ADH1B
NOS3
TYR
CCL16
PLAU
ICAM1
VCAM1
TIAM2
CDKN1A
EIF6
HMOX1
CYP1A1
IKBKB
STAT1
CCL2
MGAM
IL2
CCND3
IL4
CD80
CD86
CCL11
CCR3
IDO1
SNCA
CD247
C3
F2
C5
SLC5A2
SLC5A1
TDP1
CYP1B1
CYP3A4
MMP1
MMP7
ABCG2
HSD17B1
CBR1
AKR1B1
