# Supplementary material for: Systems Pharmacology Study of the Anti-Liver Injury Mechanism of Citri Reticulatae Pericarpium
Source: Front Pharmacol. 2021 Apr 12;12:618846. doi: 10.3389/fphar.2021.618846 (PMC8072898; doi:10.3389/fphar.2021.618846)
Supplement: Supplementary file 7 [file table7.xlsx]

## Sheet: Sheet1
Details of gene topological indices in PPI networks
SUID	AverageShortestPathLength	Betweenness	Betweenness unDir	BetweennessCentrality	Closeness	Closeness unDir	ClosenessCentrality	ClusteringCoefficient	Degree	Degree unDir	diffusion_input	diffusion_output_heat	diffusion_output_rank	Eccentricity	EdgeCount	Indegree	IsSingleNode	name	NeighborhoodConnectivity	NumberOfDirectedEdges	NumberOfUndirectedEdges	Outdegree	PartnerOfMultiEdgedNodePairs	Radiality	selected	SelfLoops	shared name	Stress	TopologicalCoefficient
72	1.68421		253.237	0.0196582		0.00520833	0.59375	0.476768	45	45	1	1	62	4	45	10	FALSE	MAPK8	29.7556	45	0	35	0	0.863158	FALSE	0	MAPK8	3172	0.280713
73	1.63158		457.435	0.0355096		0.00537634	0.612903	0.428571	50	50	1	1	63	4	50	19	FALSE	JUN	28.3	50	0	31	0	0.873684	FALSE	0	JUN	4650	0.264486
75	2.09649		137.86	0.0107018		0.0041841	0.476987	0.410526	20	20	1	1	64	4	20	2	FALSE	CCR3	22.9	20	0	18	0	0.780702	FALSE	0	CCR3	1460	0.272619
76	1.97368		38.5251	0.00299062		0.00444444	0.506667	0.588235	17	17	1	1	65	4	17	8	FALSE	CCL11	30.5294	17	0	9	0	0.805263	FALSE	0	CCL11	590	0.302271
78	2		52.9667	0.00411168		0.00438597	0.5	0.666667	22	22	1	1	66	4	22	5	FALSE	CDKN1A	33.0455	22	0	17	0	0.8	FALSE	0	CDKN1A	798	0.355327
79	2.21053		0.635531	4.93e-05		0.00396825	0.452381	0.857143	8	8	1	1	67	4	8	3	FALSE	CCND3	40.75	8	0	5	0	0.757895	FALSE	0	CCND3	12	0.490964
81	2.19298		39.7862	0.00308851		0.004	0.456	0.551282	13	13	1	1	68	4	13	3	FALSE	NCOA2	27.7692	13	0	10	0	0.761404	FALSE	0	NCOA2	478	0.34283
82	1.82456		212.196	0.0164723		0.00480769	0.548077	0.448276	30	30	1	1	69	3	30	11	FALSE	AR	28.9333	30	0	19	0	0.835088	FALSE	0	AR	2190	0.278205
84	1.5		856.12	0.0664586		0.00584795	0.666667	0.335894	63	63	1	1	70	4	63	1	FALSE	AKT1	25.8571	63	0	62	0	0.9	FALSE	0	AKT1	8424	0.237221
85	1.67544		385.063	0.0298916		0.0052356	0.596859	0.408537	41	41	1	1	71	4	41	24	FALSE	NOS3	29.439	41	0	17	0	0.864912	FALSE	0	NOS3	4170	0.265216
87	1.94737		61.4237	0.00476818		0.0045045	0.513514	0.590476	21	21	1	1	72	4	21	14	FALSE	GSK3B	31.8571	21	0	7	0	0.810526	FALSE	0	GSK3B	888	0.318571
89	2.07018		66.0066	0.00512394		0.00423729	0.483051	0.514286	15	15	1	1	73	4	15	6	FALSE	NCOA1	27.4	15	0	9	0	0.785965	FALSE	0	NCOA1	718	0.294624
90	1.7807		169.048	0.0131228		0.00492611	0.561576	0.522689	35	35	1	1	12	4	35	24	FALSE	PPARG	31.7714	35	0	11	0	0.84386	FALSE	0	PPARG	2296	0.302585
93	1.69298		639.675	0.0496565		0.00518135	0.590674	0.461945	44	44	1	1	61	4	44	13	FALSE	MMP9	29.2273	44	0	31	0	0.861404	FALSE	0	MMP9	5676	0.275729
94	1.84211		48.5942	0.00377226		0.00476191	0.542857	0.672365	27	27	1	1	74	4	27	25	FALSE	TIMP1	35.5185	27	0	2	0	0.831579	FALSE	0	TIMP1	724	0.33508
96	2.23684		18.007	0.00139784		0.00392157	0.447059	0.69697	12	12	1	1	75	5	12	1	FALSE	IKBKB	35.1667	12	0	11	0	0.752632	FALSE	0	IKBKB	320	0.450855
97	1.87719		145.326	0.0112813		0.0046729	0.53271	0.586207	30	30	1	1	76	4	30	7	FALSE	RELA	33.5667	30	0	23	0	0.824561	FALSE	0	RELA	1854	0.339057
99	2.49123		0.121905	9.46e-06		0.00352113	0.401408	0.952381	7	7	1	1	14	4	7	1	FALSE	MTTP	22.8571	7	0	6	0	0.701754	FALSE	0	MTTP	4	0.415584
100	1.87719		346.299	0.0268824		0.0046729	0.53271	0.383333	25	25	1	1	77	3	25	23	FALSE	APOB	24.52	25	0	2	0	0.824561	FALSE	0	APOB	3142	0.238058
102	1.73684		285.422	0.0221567		0.00505051	0.575758	0.45749	39	39	1	1	15	3	39	3	FALSE	ESR1	29	39	0	36	0	0.852632	FALSE	0	ESR1	3410	0.27619
104	1.64035		385.809	0.0299494		0.00534759	0.609626	0.42517	49	49	1	1	78	4	49	49	FALSE	MAPK1	28.6122	49	0	0	0	0.87193	FALSE	0	MAPK1	4520	0.267404
106	1.86842		171.429	0.0133076		0.00469484	0.535211	0.515873	28	28	1	1	79	4	28	21	FALSE	SOD1	32.3214	28	0	7	0	0.826316	FALSE	0	SOD1	2244	0.316877
107	1.60526		798.465	0.061983		0.00546448	0.622951	0.363552	47	47	1	1	80	3	47	40	FALSE	CAT	28.1064	47	0	7	0	0.878947	FALSE	0	CAT	7232	0.25095
109	1.94737		131.184	0.0101835		0.0045045	0.513514	0.509524	21	21	1	1	81	4	21	0	FALSE	LDLR	29.0476	21	0	21	0	0.810526	FALSE	0	LDLR	1610	0.290476
113	1.52632		836.597	0.0649431		0.00574713	0.655172	0.331385	59	59	1	1	16	4	59	49	FALSE	MAPK3	26.2203	59	0	10	0	0.894737	FALSE	0	MAPK3	8544	0.238367
115	2.01754		51.7062	0.00401383		0.00434783	0.495652	0.542484	18	18	1	1	82	4	18	13	FALSE	ESR2	33.6111	18	0	5	0	0.796491	FALSE	0	ESR2	770	0.353801
117	1.81579		211.488	0.0164173		0.00483092	0.550725	0.574713	30	30	1	1	17	4	30	4	FALSE	ADIPOQ	33.4333	30	0	26	0	0.836842	FALSE	0	ADIPOQ	1934	0.318095
119	2.01754		47.7327	0.00370538		0.00434783	0.495652	0.8	21	21	1	1	83	4	21	8	FALSE	MMP1	37.2857	21	0	13	0	0.796491	FALSE	0	MMP1	642	0.40528
121	1.9386		19.4266	0.00150804		0.00452489	0.515837	0.73913	23	23	1	1	84	4	23	12	FALSE	CASP9	36.087	23	0	11	0	0.812281	FALSE	0	CASP9	350	0.364515
123	1.7193		387.725	0.0300982		0.00510204	0.581633	0.407692	40	40	1	1	85	4	40	4	FALSE	CREB1	29.425	40	0	36	0	0.85614	FALSE	0	CREB1	3872	0.275
126	1.81579		327.769	0.0254439		0.00483092	0.550725	0.407407	28	28	1	1	18	3	28	7	FALSE	PPARA	29.3214	28	0	21	0	0.836842	FALSE	0	PPARA	3176	0.274032
128	1.81579		106.866	0.00829577		0.00483092	0.550725	0.586453	34	34	1	1	86	4	34	29	FALSE	IL4	32.0882	34	0	5	0	0.836842	FALSE	0	IL4	1732	0.314591
129	1.7193		155.997	0.0121097		0.00510204	0.581633	0.544872	40	40	1	1	87	4	40	37	FALSE	CCL2	31.6	40	0	3	0	0.85614	FALSE	0	CCL2	2654	0.295327
134	1.98246		92.8031	0.00720409		0.00442478	0.504425	0.573684	20	20	1	1	88	4	20	18	FALSE	GSR	33.1	20	0	2	0	0.803509	FALSE	0	GSR	994	0.341237
138	1.92105		105.016	0.00815214		0.00456621	0.520548	0.601732	22	22	1	1	89	4	22	11	FALSE	SREBF1	33.1364	22	0	11	0	0.815789	FALSE	0	SREBF1	1330	0.324866
140	2.0614		109.903	0.00853151		0.00425532	0.485106	0.366667	16	16	1	1	90	4	16	4	FALSE	SNCA	28.875	16	0	12	0	0.787719	FALSE	0	SNCA	1446	0.313859
141	2.14035		9.65399	0.000749		0.00409836	0.467213	0.618182	11	11	1	1	20	4	11	10	FALSE	SLC6A3	24.0909	11	0	1	0	0.77193	FALSE	0	SLC6A3	184	0.27376
143	1.92105		54.1839	0.00420617		0.00456621	0.520548	0.641304	24	24	1	1	91	3	24	16	FALSE	KDR	35.25	24	0	8	0	0.815789	FALSE	0	KDR	776	0.356061
148	1.64035		375.492	0.0291486		0.00534759	0.609626	0.437057	48	48	1	1	21	4	48	27	FALSE	CASP3	28.9167	48	0	21	0	0.87193	FALSE	0	CASP3	4074	0.267747
153	1.82456		145.547	0.0112985		0.00480769	0.548077	0.568182	33	33	1	1	22	4	33	29	FALSE	IL2	31.7273	33	0	4	0	0.835088	FALSE	0	IL2	1854	0.311052
157	1.7807		226.956	0.0176181		0.00492611	0.561576	0.525397	36	36	1	1	92	4	36	35	FALSE	HMOX1	31.8889	36	0	1	0	0.84386	FALSE	0	HMOX1	2630	0.306624
159	2.07895		46.0193	0.00357237		0.00421941	0.481013	0.689474	20	20	1	1	93	5	20	9	FALSE	CD86	32.1	20	0	11	0	0.784211	FALSE	0	CD86	678	0.360674
160	2.13158		24.7413	0.00192061		0.00411523	0.469136	0.742647	17	17	1	1	94	5	17	12	FALSE	CD80	32.1176	17	0	5	0	0.773684	FALSE	0	CD80	444	0.373461
162	2.24561		65.2548	0.00506558		0.00390625	0.445312	0.428571	14	14	1	1	23	4	14	8	FALSE	UGT1A1	16.2857	14	0	6	0	0.750877	FALSE	0	UGT1A1	576	0.223092
163	1.90351		779.883	0.0605405		0.0046083	0.525346	0.249231	26	26	1	1	24	3	26	15	FALSE	CYP3A4	19.0385	26	0	11	0	0.819298	FALSE	0	CYP3A4	5658	0.19548
167	2.35088		5.74062	0.000446		0.00373134	0.425373	0.666667	6	6	1	1	25	4	6	0	FALSE	ADH1C	21.1667	6	0	6	0	0.729825	FALSE	0	ADH1C	74	0.306763
168	2.2807		30.484	0.0023664		0.00384615	0.438462	0.464286	8	8	1	1	26	4	8	6	FALSE	ADH1B	19.375	8	0	2	0	0.74386	FALSE	0	ADH1B	268	0.258333
171	1.90351		64.1767	0.00498189		0.0046083	0.525346	0.636782	30	30	1	1	95	4	30	13	FALSE	STAT1	33.5333	30	0	17	0	0.819298	FALSE	0	STAT1	1116	0.349306
179	2.08772		38.2245	0.00296728		0.00420168	0.478992	0.581818	11	11	1	1	96	3	11	4	FALSE	PLA2G4A	40.4545	11	0	7	0	0.782456	FALSE	0	PLA2G4A	492	0.438735
184	2.10526		35.9079	0.00278745		0.00416667	0.475	0.564103	13	13	1	1	97	4	13	5	FALSE	BCL2	33.9231	13	0	8	0	0.778947	FALSE	0	BCL2	402	0.376923
185	2.04386		47.5214	0.00368898		0.00429184	0.48927	0.604396	14	14	1	1	98	4	14	9	FALSE	BAX	32.8571	14	0	5	0	0.791228	FALSE	0	BAX	644	0.342262
192	1.94737		80.2924	0.00623291		0.0045045	0.513514	0.554113	22	22	1	1	99	3	22	17	FALSE	PGR	31.5	22	0	5	0	0.810526	FALSE	0	PGR	1180	0.321429
194	2.49123		0.309524	2.4e-05		0.00352113	0.401408	0.666667	4	4	1	1	27	5	4	1	FALSE	CD247	30	4	0	3	0	0.701754	FALSE	0	CD247	4	0.5
201	1.85088		90.0178	0.00698787		0.00473934	0.540284	0.636782	30	30	1	1	28	4	30	13	FALSE	NOS2	33.6333	30	0	17	0	0.829825	FALSE	0	NOS2	1312	0.329739
204	2.5614		15.0683	0.00116972		0.00342466	0.390411	0.5	5	5	1	1	2	4	5	2	FALSE	CES1	17.4	5	0	3	0	0.687719	FALSE	0	CES1	94	0.341176
214	2.05263		29.1163	0.00226023		0.0042735	0.487179	0.615385	14	14	1	1	100	4	14	8	FALSE	FASN	30	14	0	6	0	0.789474	FALSE	0	FASN	356	0.315789
216	2.22807		28.1912	0.00218842		0.00393701	0.448819	0.538462	14	14	1	1	29	4	14	0	FALSE	CYP1B1	23.3571	14	0	14	0	0.754386	FALSE	0	CYP1B1	378	0.307331
217	2.38596		6.76162	0.000525		0.00367647	0.419118	0.694444	9	9	1	1	30	4	9	1	FALSE	HSD17B1	21.3333	9	0	8	0	0.722807	FALSE	0	HSD17B1	76	0.333333
221	1.95614		138.165	0.0107255		0.00448431	0.511211	0.42381	21	21	1	1	101	3	21	9	FALSE	CYP1A1	23.7143	21	0	12	0	0.808772	FALSE	0	CYP1A1	1382	0.243986
225	1.96491		43.5238	0.00337865		0.00446429	0.508929	0.721053	20	20	1	1	102	4	20	5	FALSE	PLAU	35.75	20	0	15	0	0.807018	FALSE	0	PLAU	496	0.361111
226	1.75439		559.456	0.0434293		0.005	0.57	0.337931	30	30	1	1	32	3	30	12	FALSE	F2	26.6667	30	0	18	0	0.849123	FALSE	0	F2	4748	0.238095
231	1.96491		184.151	0.0142952		0.00446429	0.508929	0.4	20	20	1	1	33	4	20	12	FALSE	C3	25.3	20	0	8	0	0.807018	FALSE	0	C3	1862	0.255556
235	2.07895		31.3348	0.00243245		0.00421941	0.481013	0.85	16	16	1	1	103	4	16	13	FALSE	MMP7	37.625	16	0	3	0	0.784211	FALSE	0	MMP7	436	0.418056
239	2.23684		51.6572	0.00401003		0.00392157	0.447059	0.454545	11	11	1	1	34	4	11	11	FALSE	C5	17.7273	11	0	0	0	0.752632	FALSE	0	C5	378	0.230224
243	2.39474		0	0		0.003663	0.417582	1	3	3	1	1	35	5	3	0	FALSE	EPHB2	50.6667	3	0	3	0	0.721053	FALSE	0	EPHB2	0	0.713615
249	1.66667		343.416	0.0266586		0.00526316	0.6	0.453901	48	48	1	1	104	4	48	17	FALSE	PTGS2	29.5417	48	0	31	0	0.866667	FALSE	0	PTGS2	4244	0.281349
251	1.76316		114.578	0.00889446		0.00497512	0.567164	0.571429	36	36	1	1	105	4	36	22	FALSE	VCAM1	32.0556	36	0	14	0	0.847368	FALSE	0	VCAM1	2090	0.302411
254	2.00877		100.347	0.00778971		0.00436681	0.497817	0.411765	17	17	1	1	36	3	17	4	FALSE	MAOB	19.8235	17	0	13	0	0.798246	FALSE	0	MAOB	1028	0.206495
255	2.01754		138.954	0.0107867		0.00434783	0.495652	0.357895	20	20	1	1	37	3	20	7	FALSE	MAOA	18.9	20	0	13	0	0.796491	FALSE	0	MAOA	1242	0.205435
258	2.26316		2.1333	0.000166		0.00387597	0.44186	0.666667	7	7	1	1	38	4	7	4	FALSE	NR3C2	34.7143	7	0	3	0	0.747368	FALSE	0	NR3C2	48	0.439421
263	1.97368		111.416	0.00864896		0.00444444	0.506667	0.389474	20	20	1	1	106	4	20	10	FALSE	ADRB2	26.65	20	0	10	0	0.805263	FALSE	0	ADRB2	1662	0.271939
265	2.17544		34.0555	0.00264365		0.00403226	0.459677	0.355556	10	10	1	1	39	3	10	2	FALSE	ABCC1	21.3	10	0	8	0	0.764912	FALSE	0	ABCC1	282	0.253571
266	2.03509		81.7724	0.00634781		0.00431035	0.491379	0.514706	17	17	1	1	107	3	17	17	FALSE	ABCG2	29.3529	17	0	0	0	0.792982	FALSE	0	ABCG2	1010	0.315623
270	2.62281		0	0		0.00334448	0.381271	1	7	7	1	1	40	5	7	1	FALSE	CCL16	16.2857	7	0	6	0	0.675439	FALSE	0	CCL16	0	0.378738
272	2.59649		2.60389	0.000202		0.00337838	0.385135	0.6	6	6	1	1	4	5	6	6	FALSE	TP63	19.1667	6	0	0	0	0.680702	FALSE	0	TP63	26	0.407801
278	1.75439		136.859	0.0106241		0.005	0.57	0.560317	36	36	1	1	108	4	36	24	FALSE	ICAM1	31.5833	36	0	12	0	0.849123	FALSE	0	ICAM1	2242	0.295171
283	2.31579		8.52279	0.000662		0.00378788	0.431818	0.678571	8	8	1	1	41	3	8	2	FALSE	AKR1C1	21.875	8	0	6	0	0.736842	FALSE	0	AKR1C1	160	0.3125
285	2.11404		52.5336	0.00407806		0.00414938	0.473029	0.450549	14	14	1	1	42	4	14	1	FALSE	ADRA1A	23.0714	14	0	13	0	0.777193	FALSE	0	ADRA1A	772	0.262175
286	2.07895		73.1797	0.00568077		0.00421941	0.481013	0.433824	17	17	1	1	43	4	17	6	FALSE	ADRA1B	22.1765	17	0	11	0	0.784211	FALSE	0	ADRA1B	998	0.249174
292	2.37719		21.5356	0.00167176		0.00369004	0.420664	0.47619	7	7	1	1	44	5	7	4	FALSE	LYZ	24.7143	7	0	3	0	0.724561	FALSE	0	LYZ	150	0.358178
298	3.86842		0	0		0.00226757	0.258503	0	1	1	1	1	5	5	1	0	FALSE	SCN5A	2	1	0	1	0	0.426316	FALSE	0	SCN5A	0	0
299	2.87719		226	0.0175439		0.00304878	0.347561	0	2	2	1	1	6	4	2	2	FALSE	KCNH2	13.5	2	0	0	0	0.624561	FALSE	0	KCNH2	1502	0.5
305	2.08772		31.3426	0.00243306		0.00420168	0.478992	0.545455	12	12	1	1	45	4	12	2	FALSE	ADRB1	29.1667	12	0	10	0	0.782456	FALSE	0	ADRB1	600	0.31362
308	2.45614		12.4224	0.000964		0.00357143	0.407143	0.466667	6	6	1	1	7	4	6	6	FALSE	LTA4H	20.6667	6	0	0	0	0.708772	FALSE	0	LTA4H	86	0.344444
312	2.42982		22.0222	0.00170953		0.00361011	0.411552	0.464286	8	8	1	1	46	4	8	6	FALSE	CBR1	17.5	8	0	2	0	0.714035	FALSE	0	CBR1	180	0.301724
315	2.05263		56.4056	0.00437863		0.0042735	0.487179	0.607843	18	18	1	1	109	4	18	2	FALSE	IDO1	30.6667	18	0	16	0	0.789474	FALSE	0	IDO1	726	0.333333
331	2.30702		65.3013	0.00506919		0.00380228	0.43346	0.423077	13	13	1	1	47	4	13	4	FALSE	CHRM2	16.3077	13	0	9	0	0.738596	FALSE	0	CHRM2	444	0.239819
335	2.65789		2	0.000155		0.00330033	0.376238	0.666667	4	4	1	1	48	5	4	3	FALSE	PRSS1	21.25	4	0	1	0	0.668421	FALSE	0	PRSS1	4	0.482955
337	2.14912		140.584	0.0109132		0.00408163	0.465306	0.294872	13	13	1	1	49	4	13	8	FALSE	CHRM1	19.1538	13	0	5	0	0.770175	FALSE	0	CHRM1	1120	0.225339
341	2.60526		0	0		0.003367	0.383838	1	4	4	1	1	8	4	4	4	FALSE	CHRM3	18.5	4	0	0	0	0.678947	FALSE	0	CHRM3	0	0.440476
348	2.08772		78.6933	0.00610878		0.00420168	0.478992	0.45098	18	18	1	1	50	4	18	11	FALSE	ADRA2A	20.7778	18	0	7	0	0.782456	FALSE	0	ADRA2A	1154	0.238825
353	2.11404		55.0957	0.00427695		0.00414938	0.473029	0.466667	15	15	1	1	110	4	15	0	FALSE	ADRA2B	22.4667	15	0	15	0	0.777193	FALSE	0	ADRA2B	1010	0.258238
356	2.09649		69.3709	0.0053851		0.0041841	0.476987	0.448529	17	17	1	1	51	4	17	5	FALSE	ADRA2C	21.3529	17	0	12	0	0.780702	FALSE	0	ADRA2C	1120	0.245436
369	2		128.786	0.00999735		0.00438597	0.5	0.47619	21	21	1	1	111	3	21	5	FALSE	GSTP1	28.2857	21	0	16	0	0.8	FALSE	0	GSTP1	1526	0.304147
386	2.36842		59.5823	0.00462524		0.0037037	0.422222	0.333333	7	7	1	1	9	4	7	1	FALSE	GOT1	21	7	0	6	0	0.726316	FALSE	0	GOT1	512	0.320879
387	2.02632		29.1983	0.0022666		0.004329	0.493506	0.5	12	12	1	1	112	4	12	7	FALSE	TYR	33.8333	12	0	5	0	0.794737	FALSE	0	TYR	476	0.338333
390	2.63158		2.29891	0.000178		0.00333333	0.38	0.666667	4	4	1	1	10	5	4	1	FALSE	PRSS3	15.25	4	0	3	0	0.673684	FALSE	0	PRSS3	10	0.324468
403	2.73684		0	0		0.00320513	0.365385	1	3	3	1	1	52	4	3	0	FALSE	TIAM2	18.6667	3	0	3	0	0.652632	FALSE	0	TIAM2	0	0.54902
410	2.11404		278.286	0.0216027		0.00414938	0.473029	0.309091	11	11	1	1	53	4	11	0	FALSE	MGAM	22.4545	11	0	11	0	0.777193	FALSE	0	MGAM	1694	0.250255
433	2.10526		153.521	0.0119175		0.00416667	0.475	0.389706	17	17	1	1	54	4	17	17	FALSE	SLC6A4	18.6471	17	0	0	0	0.778947	FALSE	0	SLC6A4	1172	0.220588
438	2.18421		16.4334	0.00127569		0.00401606	0.457831	0.555556	10	10	1	1	55	4	10	2	FALSE	PTGS1	30.4	10	0	8	0	0.763158	FALSE	0	PTGS1	176	0.361905
453	2		59.5874	0.00462563		0.00438597	0.5	0.647619	15	15	1	1	113	3	15	11	FALSE	HMGCR	30.2	15	0	4	0	0.8	FALSE	0	HMGCR	764	0.305051
463	2.19298		8.83831	0.000686		0.004	0.456	0.822222	10	10	1	1	114	4	10	2	FALSE	CHEK1	37.8	10	0	8	0	0.761404	FALSE	0	CHEK1	52	0.455422
498	1.87719		179.981	0.0139715		0.0046729	0.53271	0.336667	25	25	1	1	56	3	25	17	FALSE	ACHE	24.16	25	0	8	0	0.824561	FALSE	0	ACHE	1786	0.234563
508	2.57895		8.24329	0.00064		0.00340136	0.387755	0	3	3	1	1	57	5	3	2	FALSE	SLC5A2	17.3333	3	0	1	0	0.684211	FALSE	0	SLC5A2	74	0.355072
509	2.53509		43.6118	0.00338548		0.00346021	0.394464	0.363636	11	11	1	1	58	4	11	11	FALSE	SLC6A2	15.3636	11	0	0	0	0.692982	FALSE	0	SLC6A2	270	0.318182
537	2.62281		0	0		0.00334448	0.381271	1	2	2	1	1	0	4	2	0	FALSE	F7	27.5	2	0	2	0	0.675439	FALSE	0	F7	0	0.639535
539	2.0614		222.164	0.0172461		0.00425532	0.485106	0.542857	15	15	1	1	59	4	15	10	FALSE	AKR1B1	32.4667	15	0	5	0	0.787719	FALSE	0	AKR1B1	2108	0.352174
551	2.34211		1.2973	0.000101		0.00374532	0.426966	0.939394	12	12	1	1	60	5	12	3	FALSE	CD163	31.1667	12	0	9	0	0.731579	FALSE	0	CD163	28	0.458333
605	2.27193		57.5184	0.00446502		0.003861	0.440154	0.333333	6	6	1	1	13	4	6	5	FALSE	GRIA2	25.1667	6	0	1	0	0.745614	FALSE	0	GRIA2	428	0.32265
619	2.05263		98.2479	0.00762676		0.0042735	0.487179	0.313725	18	18	1	1	19	3	18	15	FALSE	BCHE	19.7778	18	0	3	0	0.789474	FALSE	0	BCHE	868	0.219753
628	2.98246		0.4	3.11e-05		0.00294118	0.335294	0	2	2	1	1	1	5	2	0	FALSE	ABAT	11	2	0	2	0	0.603509	FALSE	0	ABAT	2	0.625
735	2.86842		1.7298	0.000134		0.0030581	0.348624	0.333333	3	3	1	1	31	5	3	0	FALSE	GABRA1	12	3	0	3	0	0.626316	FALSE	0	GABRA1	10	0.432099
781	2.64035		3.63409	0.000282		0.00332226	0.378738	0.7	5	5	1	1	3	4	5	1	FALSE	SOAT1	17.6	5	0	4	0	0.67193	FALSE	0	SOAT1	34	0.44
976	3.10526		0	0		0.00282486	0.322034	0	1	1	1	1	11	5	1	1	FALSE	SLC5A1	11	1	0	0	0	0.578947	FALSE	0	SLC5A1	0	0
