# Supplementary material for: Systems Pharmacology Study of the Anti-Liver Injury Mechanism of Citri Reticulatae Pericarpium
Source: Front Pharmacol. 2021 Apr 12;12:618846. doi: 10.3389/fphar.2021.618846 (PMC8072898; doi:10.3389/fphar.2021.618846)
Supplement: Supplementary file 8 [file table8.xlsx]

## Sheet: Sheet1
	liver	heart	lung	kidney	Small intestine	colon
AKT1	125.65	110.6	220.75	17.25	20.8	23.55
MAPK3
JUN
MAPK1
CASP3
PTGS2
CAT
MAPK8
MMP9
NOS3
CREB1
CCL2
ESR1
HMOX1
VCAM1
ICAM1
PPARG
IL4
IL2
AR
RELA
ADIPOQ
STAT1
NOS2
F2

## Sheet: Sheet2
Detailed information on the expression of core targets in various organs
	AKT1	MAPK3	JUN	MAPK1	CASP3	PTGS2	CAT	MAPK8	MMP9	NOS3	CREB1	CCL2	ESR1	HMOX1	VCAM1	ICAM1	PPARG	IL4	IL2	AR	RELA	ADIPOQ	STAT1	NOS2	F2
liver	125.65	73.2	20.7	9.6	9.35	10.45	16.8	5.5	8.05	5	9.05	19.6	7	5.5	88.7	5.8	5.85	7.2	9.65	17.2	137.45	12.05	40.1	5.05	4010
heart	110.6	141.35	33.55	9.5	12.65	11.3	20.6	5.35	14.75	8.5	9.25	25.35	6.7	97.9	176.8	5.65	5.45	7.5	23.45	5.2	126.6	25.25	40.25	4.69	5.15
lung	220.75	154.25	67.7	7.45	9.9	7.7	11.3	4.6	5.35	4.25	7.35	22.1	5.75	21.25	16.5	23.55	5.65	5.7	7	4.35	221.85	8.2	33.2	4.15	4.5
kidney	17.25	55.25	12.45	6	7.95	6.2	9.4	3.5	3.65	3.1	5.55	27.4	4.75	3.2	35.65	3.55	3.45	4.45	5.85	3.25	48.95	7.15	31.45	3.1	3.25
Small intestine	20.8	128.3	36	6.65	16.45	6.8	9.4	4.1	4.3	3.7	6.15	72.75	5.05	3.75	92.75	4.2	4.05	5.15	6.35	3.85	44.65	48.2	31.8	3.75	3.95
colon	23.55	89.5	36.6	7.2	27.05	7.1	10.25	4.25	4.45	3.85	6.7	18.15	5.25	3.85	64.85	4.35	4.3	5.4	6.55	3.95	54.5	240.6	47.8	4.15	4.1
