# Supplementary material for: Systems Pharmacology Study of the Anti-Liver Injury Mechanism of Citri Reticulatae Pericarpium
Source: Front Pharmacol. 2021 Apr 12;12:618846. doi: 10.3389/fphar.2021.618846 (PMC8072898; doi:10.3389/fphar.2021.618846)
Supplement: Supplementary file 9 [file table9.xlsx]

## Sheet: Sheet1
Details of GO enrichment analyses
ONTOLOGY	ID	Description	GeneRatio	BgRatio	pvalue	p.adjust	qvalue	geneID	Count
BP	GO:0031667	response to nutrient levels	33/116	499/18670	5.50966e-25	1.95813e-21	1.0277e-21	PTGS2/RELA/AKT1/BCL2/MAPK3/MAPK1/LDLR/SOD1/CAT/PPARG/HMGCR/GSTP1/UGT1A1/PPARA/SREBF1/ADIPOQ/NCOA1/F7/JUN/MAPK8/CREB1/ADRB1/ADRB2/BCHE/SLC6A4/TYR/ICAM1/VCAM1/CDKN1A/HMOX1/CYP1A1/STAT1/MMP7	33
BP	GO:0007568	aging	26/116	321/18670	6.7176e-22	1.19372e-18	6.26505e-19	PTGS2/RELA/AKT1/BCL2/MAPK3/MAPK1/SOD1/CAT/HMGCR/SREBF1/ABAT/CHEK1/CASP9/JUN/TP63/TIMP1/CREB1/SLC6A3/ADRA1A/ICAM1/VCAM1/CDKN1A/CYP1A1/CCL11/SNCA/MMP7	26
BP	GO:0032496	response to lipopolysaccharide	23/116	330/18670	5.84044e-18	6.91897e-15	3.63132e-15	PTGS2/RELA/AKT1/MAPK3/MAPK1/CASP3/APOB/GSTP1/UGT1A1/NOS2/CASP9/JUN/MAPK8/MAOB/NOS3/ICAM1/VCAM1/CYP1A1/CCL2/CD80/CD86/IDO1/SNCA	23
BP	GO:0002237	response to molecule of bacterial origin	23/116	343/18670	1.37463e-17	1.22136e-14	6.41013e-15	PTGS2/RELA/AKT1/MAPK3/MAPK1/CASP3/APOB/GSTP1/UGT1A1/NOS2/CASP9/JUN/MAPK8/MAOB/NOS3/ICAM1/VCAM1/CYP1A1/CCL2/CD80/CD86/IDO1/SNCA	23
BP	GO:0010038	response to metal ion	23/116	362/18670	4.51013e-17	3.2058e-14	1.68252e-14	PTGS2/AKT1/BCL2/MAPK3/MAPK1/CASP3/SOD1/CAT/GOT1/ABAT/SCN5A/CASP9/MMP9/JUN/MAPK8/CREB1/MAOB/SLC6A3/ICAM1/VCAM1/HMOX1/CYP1A1/SNCA	23
BP	GO:0046677	response to antibiotic	22/116	327/18670	7.00873e-17	4.15151e-14	2.17885e-14	RELA/BCL2/CASP3/SOD1/CAT/HMGCR/GSTP1/UGT1A1/ADIPOQ/ABAT/CASP9/JUN/PLA2G4A/MAOB/SLC6A3/ICAM1/VCAM1/HMOX1/CYP1A1/STAT1/IL2/CYP1B1	22
BP	GO:0007584	response to nutrient	19/116	219/18670	1.00484e-16	5.10174e-14	2.67757e-14	PTGS2/RELA/SOD1/CAT/PPARG/HMGCR/GSTP1/UGT1A1/ADIPOQ/NCOA1/F7/CREB1/BCHE/SLC6A4/TYR/VCAM1/HMOX1/CYP1A1/STAT1	19
BP	GO:0048545	response to steroid hormone	23/116	383/18670	1.55044e-16	6.88785e-14	3.61498e-14	NCOA2/NR3C2/ESR1/PTGS2/RELA/BCL2/CASP3/PPARG/GSTP1/UGT1A1/PPARA/SREBF1/ADIPOQ/GOT1/NCOA1/AR/ESR2/CASP9/TP63/MAOB/BCHE/ICAM1/CDKN1A	23
BP	GO:0035296	regulation of tube diameter	16/116	143/18670	5.39384e-16	1.91697e-13	1.00609e-13	PTGS2/AKT1/SOD1/HMGCR/CHRM3/ADRB1/ADRA2C/ADRA1A/ADRA2B/ADRA1B/ADRB2/ADRA2A/SLC6A4/NOS3/ICAM1/HMOX1	16
BP	GO:0097746	regulation of blood vessel diameter	16/116	143/18670	5.39384e-16	1.91697e-13	1.00609e-13	PTGS2/AKT1/SOD1/HMGCR/CHRM3/ADRB1/ADRA2C/ADRA1A/ADRA2B/ADRA1B/ADRB2/ADRA2A/SLC6A4/NOS3/ICAM1/HMOX1	16
BP	GO:0035150	regulation of tube size	16/116	144/18670	6.03733e-16	1.95061e-13	1.02375e-13	PTGS2/AKT1/SOD1/HMGCR/CHRM3/ADRB1/ADRA2C/ADRA1A/ADRA2B/ADRA1B/ADRB2/ADRA2A/SLC6A4/NOS3/ICAM1/HMOX1	16
BP	GO:0008217	regulation of blood pressure	17/116	182/18670	1.34436e-15	3.98156e-13	2.08966e-13	PTGS1/PTGS2/SOD1/PPARG/PPARA/ADIPOQ/ABAT/CES1/NOS2/AR/ADRB1/ADRA1A/ADRA2B/ADRA1B/ADRB2/NOS3/HMOX1	17
BP	GO:0019216	regulation of lipid metabolic process	22/116	410/18670	7.84772e-15	2.14545e-12	1.12601e-12	NCOA2/PTGS2/AKT1/FASN/LDLR/SOD1/PPARG/APOB/HMGCR/UGT1A1/PPARA/SREBF1/ADIPOQ/NCOA1/CREB1/ADRA2A/TIAM2/EIF6/CYP1A1/SNCA/C3/F2	22
BP	GO:0003018	vascular process in circulatory system	16/116	175/18670	1.36734e-14	3.4711e-12	1.82175e-12	PTGS2/AKT1/SOD1/HMGCR/CHRM3/ADRB1/ADRA2C/ADRA1A/ADRA2B/ADRA1B/ADRB2/ADRA2A/SLC6A4/NOS3/ICAM1/HMOX1	16
BP	GO:0001101	response to acid chemical	20/116	343/18670	3.13666e-14	7.43179e-12	3.90046e-12	PTGS2/RELA/AKT1/CASP3/LDLR/CAT/PPARG/APOB/GSTP1/SREBF1/ADIPOQ/AKR1C1/NCOA1/F7/CREB1/KDR/BCHE/SLC6A4/ICAM1/AKR1B1	20
BP	GO:0044706	multi-multicellular organism process	17/116	222/18670	3.70982e-14	8.24043e-12	4.32487e-12	ESR1/PTGS2/AKT1/BCL2/MAPK3/MAPK1/SOD1/AR/MMP9/TIMP1/ADRA2C/ADRA2B/SLC6A4/CYP1A1/IDO1/MMP7/AKR1B1	17
BP	GO:0015850	organic hydroxy compound transport	18/116	262/18670	4.08958e-14	8.54962e-12	4.48714e-12	NCOA2/LDLR/PPARG/APOB/ADIPOQ/AKR1C1/ABAT/CES1/SOAT1/NCOA1/SLC6A2/MAOB/SLC6A3/ADRA2C/ADRA2B/ADRA2A/SLC6A4/SNCA	18
BP	GO:0062197	cellular response to chemical stress	20/116	350/18670	4.59e-14	9.06271e-12	4.75642e-12	PTGS2/RELA/AKT1/BCL2/MAPK3/MAPK1/CASP3/SOD1/CAT/PPARG/GSTP1/GSR/MMP9/JUN/MAPK8/NOS3/HMOX1/SNCA/CYP1B1/AKR1B1	20
BP	GO:0006940	regulation of smooth muscle contraction	11/116	65/18670	2.21735e-13	4.14761e-11	2.17681e-11	PTGS2/SOD1/ABAT/CHRM2/CHRM3/ADRA2C/ADRA1A/ADRA2B/ADRA1B/ADRB2/ADRA2A	11
BP	GO:0006631	fatty acid metabolic process	20/116	383/18670	2.47799e-13	4.40338e-11	2.31105e-11	PTGS1/PTGS2/AKT1/MAPK3/FASN/PPARG/GSTP1/PPARA/SREBF1/ADIPOQ/CES1/PLA2G4A/LTA4H/EIF6/CYP1A1/SNCA/C3/CYP1B1/CYP3A4/CBR1	20
BP	GO:0009410	response to xenobiotic stimulus	18/116	292/18670	2.63471e-13	4.45894e-11	2.34021e-11	PTGS1/RELA/SOD1/PPARG/GSTP1/UGT1A1/AKR1C1/ABAT/CES1/F7/CASP9/SLC6A3/BCHE/ICAM1/CYP1A1/SNCA/CYP1B1/CYP3A4	18
BP	GO:0071496	cellular response to external stimulus	19/116	339/18670	2.96952e-13	4.79713e-11	2.5177e-11	PTGS2/AKT1/BCL2/MAPK3/MAPK1/SOD1/PPARG/GSTP1/SREBF1/GOT1/NCOA1/CHEK1/JUN/MAPK8/ICAM1/VCAM1/CDKN1A/HMOX1/MMP7	19
BP	GO:0035094	response to nicotine	10/116	49/18670	3.87225e-13	5.98347e-11	3.14033e-11	RELA/BCL2/MAPK1/CASP3/PPARA/ABAT/CREB1/SLC6A3/VCAM1/HMOX1	10
BP	GO:0006979	response to oxidative stress	21/116	451/18670	5.40857e-13	8.00919e-11	4.2035e-11	PTGS1/PTGS2/RELA/AKT1/BCL2/MAPK3/MAPK1/CASP3/SOD1/CAT/GSTP1/GSR/ADIPOQ/MMP9/JUN/MAPK8/NOS3/HMOX1/STAT1/SNCA/CYP1B1	21
BP	GO:0007565	female pregnancy	15/116	192/18670	9.74225e-13	1.38496e-10	7.26874e-11	ESR1/PTGS2/AKT1/BCL2/MAPK3/MAPK1/SOD1/AR/MMP9/TIMP1/ADRA2C/ADRA2B/IDO1/MMP7/AKR1B1	15
BP	GO:0000302	response to reactive oxygen species	16/116	232/18670	1.1125e-12	1.52071e-10	7.9812e-11	RELA/AKT1/BCL2/MAPK3/MAPK1/CASP3/SOD1/CAT/GSTP1/MMP9/JUN/MAPK8/NOS3/HMOX1/STAT1/CYP1B1	16
BP	GO:0097305	response to alcohol	16/116	233/18670	1.18846e-12	1.56437e-10	8.21035e-11	AKT1/SOD1/CAT/PPARG/HMGCR/GSTP1/UGT1A1/ADIPOQ/ABAT/F7/MAOB/SLC6A3/ICAM1/VCAM1/CDKN1A/IL2	16
BP	GO:0006066	alcohol metabolic process	19/116	370/18670	1.40028e-12	1.77736e-10	9.32819e-11	FASN/LDLR/SOD1/CAT/APOB/HMGCR/SREBF1/AKR1C1/GOT1/CES1/SOAT1/ADH1C/ADH1B/CYP1A1/IL4/SNCA/CYP1B1/CYP3A4/AKR1B1	19
BP	GO:0008202	steroid metabolic process	18/116	331/18670	2.20391e-12	2.70093e-10	1.41754e-10	ESR1/FASN/LDLR/SOD1/CAT/APOB/HMGCR/UGT1A1/SREBF1/AKR1C1/CES1/SOAT1/CYP1A1/IL4/CYP1B1/CYP3A4/HSD17B1/AKR1B1	18
BP	GO:0048732	gland development	20/116	434/18670	2.48634e-12	2.94548e-10	1.54589e-10	ESR1/RELA/AKT1/BCL2/MAPK3/MAPK1/FASN/SOD1/UGT1A1/NCOA1/AR/BAX/JUN/TP63/CREB1/SLC6A3/TYR/HMOX1/CYP1A1/CCL11	20
BP	GO:0048511	rhythmic process	17/116	295/18670	3.77168e-12	4.32405e-10	2.26941e-10	NCOA2/ESR1/CASP3/PPARG/PPARA/SREBF1/ADIPOQ/NCOA1/F7/NOS2/GSK3B/JUN/MAPK8/CREB1/SLC6A4/NOS3/MMP7	17
BP	GO:0097756	negative regulation of blood vessel diameter	11/116	84/18670	4.17041e-12	4.54272e-10	2.38418e-10	PTGS2/AKT1/HMGCR/CHRM3/ADRA2C/ADRA1A/ADRA2B/ADRA1B/ADRA2A/SLC6A4/ICAM1	11
BP	GO:0070482	response to oxygen levels	19/116	394/18670	4.21806e-12	4.54272e-10	2.38418e-10	PTGS2/AKT1/BCL2/CASP3/CAT/PPARG/PPARA/ADIPOQ/ABAT/F7/NOS2/CREB1/SLC6A4/PLAU/ICAM1/VCAM1/CDKN1A/HMOX1/CYP1A1	19
BP	GO:0051186	cofactor metabolic process	20/116	449/18670	4.62054e-12	4.82983e-10	2.53486e-10	PTGS2/AKT1/FASN/SOD1/CAT/HMGCR/GSTP1/UGT1A1/GSR/ABCC1/AKR1C1/PRSS1/MAOB/PRSS3/NOS3/HMOX1/CYP1A1/IDO1/SNCA/AKR1B1	20
BP	GO:0046686	response to cadmium ion	10/116	63/18670	5.60104e-12	5.68746e-10	2.98498e-10	AKT1/MAPK3/MAPK1/SOD1/CAT/GOT1/MMP9/JUN/MAPK8/HMOX1	10
BP	GO:0001505	regulation of neurotransmitter levels	18/116	355/18670	7.10938e-12	7.01854e-10	3.68357e-10	PTGS2/AKT1/ABAT/NOS2/GSK3B/CHRM2/SLC6A2/MAOB/MAOA/SLC6A3/ADRA1A/BCHE/SLC6A4/ACHE/NOS3/ICAM1/SNCA/CYP1B1	18
BP	GO:0042133	neurotransmitter metabolic process	13/116	153/18670	1.1962e-11	1.149e-09	6.03033e-10	PTGS2/AKT1/ABAT/NOS2/MAOB/MAOA/SLC6A3/BCHE/SLC6A4/ACHE/NOS3/ICAM1/CYP1B1	13
BP	GO:0050727	regulation of inflammatory response	18/116	374/18670	1.68867e-11	1.57935e-09	8.289e-10	ESR1/PTGS2/RELA/LDLR/SOD1/PPARG/GSTP1/PPARA/ABCC1/ADIPOQ/NOS2/MMP9/IL2/IL4/IDO1/SNCA/C3/F2	18
BP	GO:0045471	response to ethanol	12/116	125/18670	1.81173e-11	1.651e-09	8.66503e-10	SOD1/CAT/HMGCR/GSTP1/UGT1A1/ADIPOQ/ABAT/MAOB/SLC6A3/ICAM1/VCAM1/IL2	12
BP	GO:0035690	cellular response to drug	19/116	433/18670	2.16928e-11	1.92741e-09	1.01157e-09	PTGS2/RELA/MAPK3/MAPK1/SOD1/UGT1A1/ADIPOQ/NCOA1/KCNH2/NOS2/GSK3B/CASP9/CHRM1/CHRM2/KDR/CHRM3/ICAM1/HMOX1/CYP1B1	19
BP	GO:0072593	reactive oxygen species metabolic process	16/116	284/18670	2.39524e-11	2.07627e-09	1.0897e-09	PTGS2/AKT1/BCL2/SOD1/CAT/GSTP1/NOS2/MAOB/NOS3/ICAM1/CDKN1A/EIF6/CYP1A1/SNCA/F2/CYP1B1	16
BP	GO:0042310	vasoconstriction	10/116	76/18670	3.91082e-11	3.3093e-09	1.73683e-09	PTGS2/AKT1/CHRM3/ADRA2C/ADRA1A/ADRA2B/ADRA1B/ADRA2A/SLC6A4/ICAM1	10
BP	GO:1903522	regulation of blood circulation	16/116	297/18670	4.67609e-11	3.86485e-09	2.02841e-09	PTGS2/AKT1/SREBF1/SCN5A/KCNH2/CHRM2/CHRM3/ADRB1/ADRA2C/ADRA1A/ADRA2B/ADRA1B/ADRA2A/NOS3/ICAM1/IL2	16
BP	GO:0071276	cellular response to cadmium ion	8/116	37/18670	5.77742e-11	4.66658e-09	2.44918e-09	AKT1/MAPK3/MAPK1/SOD1/MMP9/JUN/MAPK8/HMOX1	8
BP	GO:0034599	cellular response to oxidative stress	16/116	302/18670	5.9954e-11	4.73504e-09	2.48511e-09	RELA/AKT1/BCL2/MAPK3/MAPK1/SOD1/CAT/GSTP1/GSR/MMP9/JUN/MAPK8/NOS3/HMOX1/SNCA/CYP1B1	16
BP	GO:0009411	response to UV	12/116	141/18670	7.54248e-11	5.82738e-09	3.05841e-09	PTGS2/RELA/AKT1/BCL2/CASP3/CAT/CHEK1/BAX/CASP9/MAPK8/TYR/CDKN1A	12
BP	GO:0019229	regulation of vasoconstriction	9/116	58/18670	8.31142e-11	6.06865e-09	3.18504e-09	PTGS2/AKT1/CHRM3/ADRA2C/ADRA1A/ADRA2B/ADRA1B/ADRA2A/ICAM1	9
BP	GO:0001666	response to hypoxia	17/116	359/18670	8.35551e-11	6.06865e-09	3.18504e-09	PTGS2/AKT1/BCL2/CASP3/CAT/PPARA/ADIPOQ/ABAT/F7/NOS2/CREB1/SLC6A4/PLAU/ICAM1/VCAM1/HMOX1/CYP1A1	17
BP	GO:0006939	smooth muscle contraction	11/116	110/18670	8.36702e-11	6.06865e-09	3.18504e-09	PTGS2/SOD1/ABAT/CHRM2/CHRM3/ADRA2C/ADRA1A/ADRA2B/ADRA1B/ADRB2/ADRA2A	11
BP	GO:0034612	response to tumor necrosis factor	16/116	312/18670	9.72156e-11	6.91008e-09	3.62665e-09	PTGS2/RELA/AKT1/MAPK3/MAPK1/CASP3/APOB/GSTP1/ADIPOQ/CCL16/ICAM1/VCAM1/IKBKB/STAT1/CCL2/CCL11	16
BP	GO:0051384	response to glucocorticoid	12/116	146/18670	1.13566e-10	7.8937e-09	4.14289e-09	PTGS2/BCL2/CASP3/GSTP1/UGT1A1/ADIPOQ/GOT1/CASP9/MAOB/BCHE/ICAM1/CDKN1A	12
BP	GO:0031668	cellular response to extracellular stimulus	15/116	268/18670	1.15496e-10	7.8937e-09	4.14289e-09	PTGS2/BCL2/MAPK3/MAPK1/SOD1/PPARG/GSTP1/SREBF1/NCOA1/JUN/MAPK8/ICAM1/VCAM1/CDKN1A/HMOX1	15
BP	GO:0036293	response to decreased oxygen levels	17/116	370/18670	1.33522e-10	8.95351e-09	4.69911e-09	PTGS2/AKT1/BCL2/CASP3/CAT/PPARA/ADIPOQ/ABAT/F7/NOS2/CREB1/SLC6A4/PLAU/ICAM1/VCAM1/HMOX1/CYP1A1	17
BP	GO:0062012	regulation of small molecule metabolic process	18/116	429/18670	1.59485e-10	1.03801e-08	5.44785e-09	NCOA2/PTGS2/AKT1/FASN/LDLR/SOD1/PPARG/APOB/HMGCR/PPARA/SREBF1/ADIPOQ/NOS2/GSK3B/NOS3/EIF6/IL4/SNCA	18
BP	GO:0071248	cellular response to metal ion	13/116	188/18670	1.60638e-10	1.03801e-08	5.44785e-09	PTGS2/AKT1/MAPK3/MAPK1/SOD1/SCN5A/MMP9/JUN/MAPK8/CREB1/HMOX1/CYP1A1/SNCA	13
BP	GO:0043434	response to peptide hormone	18/116	436/18670	2.07208e-10	1.31503e-08	6.90174e-09	PTGS2/RELA/AKT1/CAT/PPARG/GSTP1/PPARA/SREBF1/ADIPOQ/GOT1/F7/GSK3B/TIMP1/CREB1/ICAM1/EIF6/STAT1/CCND3	18
BP	GO:1901654	response to ketone	13/116	193/18670	2.227e-10	1.38855e-08	7.2876e-09	NCOA2/RELA/AKT1/PPARG/SREBF1/NCOA1/F7/AR/CASP9/MAOB/ICAM1/CDKN1A/AKR1B1	13
BP	GO:0043271	negative regulation of ion transport	12/116	157/18670	2.65218e-10	1.62514e-08	8.52933e-09	PTGS2/AKT1/BCL2/ABAT/KCNH2/MMP9/EPHB2/MAOB/ADRA2A/NOS3/ICAM1/SNCA	12
BP	GO:0009314	response to radiation	18/116	448/18670	3.20957e-10	1.93336e-08	1.0147e-08	PTGS2/RELA/AKT1/BCL2/CASP3/CAT/HMGCR/CHEK1/BAX/CASP9/JUN/MAPK8/CREB1/TYR/ICAM1/VCAM1/CDKN1A/CCL11	18
BP	GO:0045776	negative regulation of blood pressure	8/116	46/18670	3.72768e-10	2.20803e-08	1.15885e-08	PPARA/ADIPOQ/ABAT/NOS2/ADRB1/ADRA1A/ADRB2/NOS3	8
BP	GO:0031960	response to corticosteroid	12/116	162/18670	3.81661e-10	2.22365e-08	1.16705e-08	PTGS2/BCL2/CASP3/GSTP1/UGT1A1/ADIPOQ/GOT1/CASP9/MAOB/BCHE/ICAM1/CDKN1A	12
BP	GO:0032102	negative regulation of response to external stimulus	17/116	400/18670	4.43796e-10	2.54395e-08	1.33515e-08	LDLR/SOD1/PPARG/HMGCR/GSTP1/PPARA/ADIPOQ/ABAT/SLC6A3/NOS3/PLAU/CDKN1A/CCL2/IL2/IL4/F2/C5	17
BP	GO:0048660	regulation of smooth muscle cell proliferation	12/116	169/18670	6.22447e-10	3.51139e-08	1.8429e-08	PTGS2/AKT1/PPARG/HMGCR/GSTP1/ADIPOQ/MMP9/JUN/CDKN1A/HMOX1/STAT1/AKR1B1	12
BP	GO:0071880	adenylate cyclase-activating adrenergic receptor signaling pathway	7/116	31/18670	6.9192e-10	3.72571e-08	1.95538e-08	ADRB1/ADRA2C/ADRA1A/ADRA2B/ADRA1B/ADRB2/ADRA2A	7
BP	GO:0032355	response to estradiol	11/116	134/18670	7.12416e-10	3.72571e-08	1.95538e-08	ESR1/PTGS2/CASP3/CAT/APOB/GSTP1/UGT1A1/NCOA1/F7/CASP9/SLC6A4	11
BP	GO:0046683	response to organophosphorus	11/116	134/18670	7.12416e-10	3.72571e-08	1.95538e-08	PTGS2/RELA/SOD1/SREBF1/ADIPOQ/AKR1C1/JUN/SLC6A3/SLC6A4/TYR/STAT1	11
BP	GO:0006937	regulation of muscle contraction	12/116	171/18670	7.12854e-10	3.72571e-08	1.95538e-08	PTGS2/SOD1/ABAT/SCN5A/CHRM2/CHRM3/ADRA2C/ADRA1A/ADRA2B/ADRA1B/ADRB2/ADRA2A	12
BP	GO:0048659	smooth muscle cell proliferation	12/116	171/18670	7.12854e-10	3.72571e-08	1.95538e-08	PTGS2/AKT1/PPARG/HMGCR/GSTP1/ADIPOQ/MMP9/JUN/CDKN1A/HMOX1/STAT1/AKR1B1	12
BP	GO:0090257	regulation of muscle system process	14/116	259/18670	7.90964e-10	4.07404e-08	2.1382e-08	PTGS2/SOD1/PPARA/ABAT/SCN5A/CHRM2/CHRM3/ADRA2C/ADRA1A/ADRA2B/ADRA1B/ADRB2/ADRA2A/NOS3	14
BP	GO:0071241	cellular response to inorganic substance	13/116	215/18670	8.44493e-10	4.28761e-08	2.25029e-08	PTGS2/AKT1/MAPK3/MAPK1/SOD1/SCN5A/MMP9/JUN/MAPK8/CREB1/HMOX1/CYP1A1/SNCA	13
BP	GO:0045907	positive regulation of vasoconstriction	7/116	32/18670	8.81135e-10	4.41064e-08	2.31486e-08	PTGS2/AKT1/CHRM3/ADRA2C/ADRA1A/ADRA1B/ICAM1	7
BP	GO:0042136	neurotransmitter biosynthetic process	10/116	106/18670	1.11726e-09	5.51494e-08	2.89443e-08	PTGS2/AKT1/ABAT/NOS2/SLC6A3/SLC6A4/ACHE/NOS3/ICAM1/CYP1B1	10
BP	GO:0071875	adrenergic receptor signaling pathway	7/116	34/18670	1.39397e-09	6.69899e-08	3.51587e-08	ADRB1/ADRA2C/ADRA1A/ADRA2B/ADRA1B/ADRB2/ADRA2A	7
BP	GO:0097191	extrinsic apoptotic signaling pathway	13/116	224/18670	1.39484e-09	6.69899e-08	3.51587e-08	RELA/AKT1/BCL2/CASP3/GSTP1/AR/GSK3B/BAX/CASP9/NOS3/ICAM1/HMOX1/IL2	13
BP	GO:0001676	long-chain fatty acid metabolic process	10/116	109/18670	1.47234e-09	6.97694e-08	3.66174e-08	PTGS1/PTGS2/MAPK3/GSTP1/PLA2G4A/LTA4H/CYP1A1/CYP1B1/CYP3A4/CBR1	10
BP	GO:0032868	response to insulin	14/116	272/18670	1.49419e-09	6.98732e-08	3.66719e-08	RELA/AKT1/CAT/PPARG/GSTP1/PPARA/SREBF1/ADIPOQ/GOT1/GSK3B/ICAM1/EIF6/STAT1/CCND3	14
BP	GO:0042391	regulation of membrane potential	17/116	434/18670	1.53522e-09	7.08596e-08	3.71896e-08	AKT1/BCL2/SOD1/GOT1/ABAT/SCN5A/KCNH2/GSK3B/BAX/JUN/CHRM1/KDR/GABRA1/ADRB1/ADRA1A/ADRB2/SNCA	17
BP	GO:0014074	response to purine-containing compound	11/116	149/18670	2.21196e-09	1.00786e-07	5.28961e-08	PTGS2/RELA/SOD1/PPARG/SREBF1/ADIPOQ/JUN/SLC6A3/SLC6A4/TYR/STAT1	11
BP	GO:0071216	cellular response to biotic stimulus	13/116	236/18670	2.63164e-09	1.1839e-07	6.21354e-08	RELA/AKT1/MAPK3/MAPK1/GSTP1/NOS2/GSK3B/MAPK8/NOS3/ICAM1/CCL2/CD80/CD86	13
BP	GO:0031669	cellular response to nutrient levels	13/116	237/18670	2.77003e-09	1.23058e-07	6.45853e-08	PTGS2/BCL2/MAPK3/MAPK1/SOD1/PPARG/SREBF1/NCOA1/JUN/MAPK8/ICAM1/CDKN1A/HMOX1	13
BP	GO:0033002	muscle cell proliferation	13/116	239/18670	3.06678e-09	1.3456e-07	7.06215e-08	PTGS2/AKT1/MAPK1/PPARG/HMGCR/GSTP1/ADIPOQ/MMP9/JUN/CDKN1A/HMOX1/STAT1/AKR1B1	13
BP	GO:0070542	response to fatty acid	9/116	86/18670	3.10527e-09	1.34587e-07	7.0636e-08	PTGS2/AKT1/LDLR/CAT/PPARG/APOB/SREBF1/ADIPOQ/CREB1	9
BP	GO:0071356	cellular response to tumor necrosis factor	14/116	291/18670	3.56653e-09	1.52716e-07	8.01507e-08	RELA/AKT1/MAPK3/MAPK1/APOB/GSTP1/ADIPOQ/CCL16/ICAM1/VCAM1/IKBKB/STAT1/CCL2/CCL11	14
BP	GO:0046890	regulation of lipid biosynthetic process	12/116	198/18670	3.80386e-09	1.6094e-07	8.44667e-08	PTGS2/AKT1/FASN/LDLR/SOD1/APOB/HMGCR/SREBF1/ADIPOQ/CREB1/EIF6/C3	12
BP	GO:0001819	positive regulation of cytokine production	17/116	464/18670	4.19039e-09	1.75208e-07	9.1955e-08	PTGS2/RELA/MAPK3/SOD1/ADIPOQ/CREB1/ADRA2A/HMOX1/STAT1/IL2/IL4/CD80/CD86/IDO1/C3/C5/CYP1B1	17
BP	GO:0016999	antibiotic metabolic process	10/116	122/18670	4.44964e-09	1.8177e-07	9.53993e-08	SOD1/CAT/UGT1A1/AKR1C1/MAOB/ADH1C/ADH1B/CYP1A1/SNCA/AKR1B1	10
BP	GO:1903409	reactive oxygen species biosynthetic process	10/116	122/18670	4.44964e-09	1.8177e-07	9.53993e-08	PTGS2/AKT1/SOD1/NOS2/MAOB/NOS3/ICAM1/CYP1A1/SNCA/CYP1B1	10
BP	GO:0097237	cellular response to toxic substance	13/116	247/18670	4.56436e-09	1.84338e-07	9.6747e-08	PTGS1/PTGS2/RELA/SOD1/CAT/GSTP1/UGT1A1/GSR/KDR/NOS3/HMOX1/CYP1B1/ABCG2	13
BP	GO:0015844	monoamine transport	9/116	90/18670	4.67147e-09	1.86544e-07	9.79047e-08	ABAT/SLC6A2/MAOB/SLC6A3/ADRA2C/ADRA2B/ADRA2A/SLC6A4/SNCA	9
BP	GO:1902652	secondary alcohol metabolic process	11/116	161/18670	5.01576e-09	1.98067e-07	1.03952e-07	FASN/LDLR/SOD1/CAT/APOB/HMGCR/SREBF1/CES1/SOAT1/IL4/CYP3A4	11
BP	GO:0071222	cellular response to lipopolysaccharide	12/116	205/18670	5.63244e-09	2.19975e-07	1.1545e-07	RELA/AKT1/MAPK3/MAPK1/GSTP1/NOS2/MAPK8/NOS3/ICAM1/CCL2/CD80/CD86	12
BP	GO:0060135	maternal process involved in female pregnancy	8/116	64/18670	5.76307e-09	2.2263e-07	1.16844e-07	ESR1/PTGS2/AKT1/MAPK3/MAPK1/AR/MMP7/AKR1B1	8
BP	GO:0010876	lipid localization	16/116	415/18670	6.08147e-09	2.32404e-07	1.21974e-07	NCOA2/AKT1/LDLR/PPARG/MTTP/APOB/PPARA/ABCC1/ADIPOQ/AKR1C1/CES1/SOAT1/NCOA1/NOS2/PLA2G4A/C3	16
BP	GO:0033273	response to vitamin	9/116	93/18670	6.26407e-09	2.36835e-07	1.24299e-07	PTGS2/RELA/CAT/PPARG/GSTP1/F7/BCHE/TYR/CYP1A1	9
BP	GO:0007623	circadian rhythm	12/116	208/18670	6.63381e-09	2.48174e-07	1.3025e-07	NCOA2/PPARG/PPARA/SREBF1/ADIPOQ/F7/NOS2/GSK3B/JUN/MAPK8/CREB1/SLC6A4	12
BP	GO:0016125	sterol metabolic process	11/116	166/18670	6.91611e-09	2.5604e-07	1.34379e-07	FASN/LDLR/SOD1/CAT/APOB/HMGCR/SREBF1/CES1/SOAT1/IL4/CYP1B1	11
BP	GO:0034754	cellular hormone metabolic process	10/116	129/18670	7.65658e-09	2.80531e-07	1.47232e-07	ESR1/UGT1A1/AKR1C1/ADH1C/ADH1B/CYP1A1/CYP1B1/CYP3A4/HSD17B1/AKR1B1	10
BP	GO:0071219	cellular response to molecule of bacterial origin	12/116	212/18670	8.21754e-09	2.98011e-07	1.56407e-07	RELA/AKT1/MAPK3/MAPK1/GSTP1/NOS2/MAPK8/NOS3/ICAM1/CCL2/CD80/CD86	12
BP	GO:0009416	response to light stimulus	14/116	314/18670	9.40896e-09	3.37772e-07	1.77275e-07	PTGS2/RELA/AKT1/BCL2/CASP3/CAT/HMGCR/CHEK1/BAX/CASP9/MAPK8/CREB1/TYR/CDKN1A	14
BP	GO:0006869	lipid transport	15/116	380/18670	1.37833e-08	4.89858e-07	2.57095e-07	NCOA2/AKT1/LDLR/PPARG/MTTP/APOB/PPARA/ABCC1/ADIPOQ/AKR1C1/CES1/SOAT1/NCOA1/NOS2/PLA2G4A	15
BP	GO:0006720	isoprenoid metabolic process	10/116	139/18670	1.57483e-08	5.54154e-07	2.90839e-07	APOB/HMGCR/UGT1A1/AKR1C1/ADH1C/ADH1B/CYP1A1/CYP1B1/CYP3A4/AKR1B1	10
BP	GO:0071466	cellular response to xenobiotic stimulus	11/116	180/18670	1.61005e-08	5.60991e-07	2.94428e-07	PTGS1/GSTP1/UGT1A1/AKR1C1/CES1/CASP9/BCHE/ICAM1/CYP1A1/CYP1B1/CYP3A4	11
BP	GO:1901653	cellular response to peptide	15/116	385/18670	1.64038e-08	5.63548e-07	2.95769e-07	RELA/AKT1/PPARG/GSTP1/SREBF1/ADIPOQ/GOT1/GSK3B/CREB1/ADRB2/ICAM1/VCAM1/STAT1/CCND3/AKR1B1	15
BP	GO:0043270	positive regulation of ion transport	13/116	275/18670	1.6491e-08	5.63548e-07	2.95769e-07	AKT1/ABAT/SCN5A/KCNH2/BAX/EPHB2/CHRM1/ADRB2/ADRA2A/SLC6A4/CCL2/SNCA/F2	13
BP	GO:1903524	positive regulation of blood circulation	8/116	73/18670	1.67093e-08	5.6557e-07	2.96831e-07	PTGS2/AKT1/CHRM3/ADRB1/ADRA2C/ADRA1A/ADRA1B/ICAM1	8
BP	GO:0001523	retinoid metabolic process	9/116	104/18670	1.69038e-08	5.66757e-07	2.97454e-07	APOB/UGT1A1/AKR1C1/ADH1C/ADH1B/CYP1A1/CYP1B1/CYP3A4/AKR1B1	9
BP	GO:0062013	positive regulation of small molecule metabolic process	10/116	141/18670	1.80662e-08	6.00069e-07	3.14937e-07	PTGS2/AKT1/PPARG/PPARA/SREBF1/ADIPOQ/NOS2/NOS3/IL4/SNCA	10
BP	GO:0030879	mammary gland development	10/116	143/18670	2.06808e-08	6.80552e-07	3.57177e-07	ESR1/AKT1/MAPK1/FASN/NCOA1/AR/BAX/CREB1/SLC6A3/CCL11	10
BP	GO:0042445	hormone metabolic process	12/116	233/18670	2.35721e-08	7.61598e-07	3.99713e-07	ESR1/UGT1A1/AKR1C1/CES1/ADH1C/ACHE/ADH1B/CYP1A1/CYP1B1/CYP3A4/HSD17B1/AKR1B1	12
BP	GO:0002526	acute inflammatory response	9/116	108/18670	2.35723e-08	7.61598e-07	3.99713e-07	PTGS2/PPARG/GSTP1/UGT1A1/CD163/ICAM1/VCAM1/C3/F2	9
BP	GO:0019369	arachidonic acid metabolic process	7/116	51/18670	2.75002e-08	8.78835e-07	4.61243e-07	PTGS1/PTGS2/MAPK3/PLA2G4A/CYP1A1/CYP1B1/CBR1	7
BP	GO:0016101	diterpenoid metabolic process	9/116	110/18670	2.76954e-08	8.78835e-07	4.61243e-07	APOB/UGT1A1/AKR1C1/ADH1C/ADH1B/CYP1A1/CYP1B1/CYP3A4/AKR1B1	9
BP	GO:0008203	cholesterol metabolic process	10/116	150/18670	3.26618e-08	1.02726e-06	5.39141e-07	FASN/LDLR/SOD1/CAT/APOB/HMGCR/SREBF1/CES1/SOAT1/IL4	10
BP	GO:2001233	regulation of apoptotic signaling pathway	15/116	406/18670	3.31362e-08	1.03303e-06	5.42172e-07	PTGS2/RELA/AKT1/BCL2/SOD1/GSTP1/AR/GSK3B/BAX/MMP9/TP63/MAPK8/NOS3/ICAM1/HMOX1	15
BP	GO:0070997	neuron death	14/116	348/18670	3.4288e-08	1.05965e-06	5.56141e-07	AKT1/BCL2/CASP3/SOD1/PPARA/GSK3B/BAX/CASP9/JUN/TP63/CREB1/HMOX1/CCL2/SNCA	14
BP	GO:2000377	regulation of reactive oxygen species metabolic process	11/116	195/18670	3.68193e-08	1.12075e-06	5.88209e-07	PTGS2/AKT1/BCL2/SOD1/GSTP1/ICAM1/CDKN1A/EIF6/SNCA/F2/CYP1B1	11
BP	GO:0003012	muscle system process	16/116	472/18670	3.68958e-08	1.12075e-06	5.88209e-07	PTGS2/SOD1/PPARA/ABAT/SCN5A/KCNH2/CHRM2/CHRM3/ADRA2C/ADRA1A/ADRA2B/ADRA1B/ADRB2/ADRA2A/NOS3/HMOX1	16
BP	GO:0009266	response to temperature stimulus	12/116	243/18670	3.75101e-08	1.12975e-06	5.92934e-07	PTGS2/AKT1/MAPK3/MAPK1/SOD1/PPARG/GSK3B/ADRB1/ADRB2/NOS3/CDKN1A/HMOX1	12
BP	GO:0006690	icosanoid metabolic process	9/116	114/18670	3.78695e-08	1.13099e-06	5.93585e-07	PTGS1/PTGS2/MAPK3/ABCC1/PLA2G4A/LTA4H/CYP1A1/CYP1B1/CBR1	9
BP	GO:0045987	positive regulation of smooth muscle contraction	6/116	32/18670	4.01088e-08	1.18789e-06	6.23445e-07	PTGS2/ABAT/CHRM3/ADRA1A/ADRA2B/ADRA1B	6
BP	GO:0042180	cellular ketone metabolic process	12/116	246/18670	4.29372e-08	1.26115e-06	6.61894e-07	PTGS2/AKT1/PPARG/HMGCR/PPARA/SREBF1/ADIPOQ/AKR1C1/EIF6/IDO1/SNCA/AKR1B1	12
BP	GO:0071383	cellular response to steroid hormone stimulus	12/116	248/18670	4.69359e-08	1.3673e-06	7.17605e-07	NR3C2/ESR1/PPARG/GSTP1/UGT1A1/PPARA/NCOA1/AR/ESR2/CASP9/TP63/ICAM1	12
BP	GO:0010039	response to iron ion	6/116	33/18670	4.87746e-08	1.40931e-06	7.39654e-07	BCL2/ABAT/SLC6A3/HMOX1/CYP1A1/SNCA	6
BP	GO:2000273	positive regulation of signaling receptor activity	6/116	34/18670	5.89275e-08	1.68392e-06	8.8378e-07	EPHB2/ADRA2C/ADRA2B/ADRB2/ADRA2A/CCL2	6
BP	GO:0006721	terpenoid metabolic process	9/116	120/18670	5.92262e-08	1.68392e-06	8.8378e-07	APOB/UGT1A1/AKR1C1/ADH1C/ADH1B/CYP1A1/CYP1B1/CYP3A4/AKR1B1	9
BP	GO:0007187	G protein-coupled receptor signaling pathway, coupled to cyclic nucleotide second messenger	12/116	256/18670	6.64812e-08	1.87519e-06	9.84166e-07	CHRM1/CHRM2/CHRM3/ADRB1/ADRA2C/ADRA1A/ADRA2B/ADRA1B/ADRB2/ADRA2A/CCL2/CCR3	12
BP	GO:1901215	negative regulation of neuron death	11/116	208/18670	7.12966e-08	1.99518e-06	1.04714e-06	AKT1/BCL2/SOD1/PPARA/GSK3B/BAX/JUN/CREB1/HMOX1/CCL2/SNCA	11
BP	GO:0048608	reproductive structure development	15/116	431/18670	7.25056e-08	2.01316e-06	1.05658e-06	ESR1/PTGS2/AKT1/BCL2/MAPK3/MAPK1/CASP3/SOD1/PPARG/NCOA1/AR/BAX/TP63/NOS3/ICAM1	15
BP	GO:0051090	regulation of DNA-binding transcription factor activity	15/116	432/18670	7.4728e-08	2.05879e-06	1.08052e-06	ESR1/RELA/AKT1/MAPK3/MAPK1/CAT/PPARG/AR/ESR2/JUN/MAPK8/ICAM1/HMOX1/IKBKB/CYP1B1	15
BP	GO:1901214	regulation of neuron death	13/116	313/18670	7.55229e-08	2.06468e-06	1.08362e-06	AKT1/BCL2/CASP3/SOD1/PPARA/GSK3B/BAX/CASP9/JUN/CREB1/HMOX1/CCL2/SNCA	13
BP	GO:0009612	response to mechanical stimulus	11/116	210/18670	7.85987e-08	2.12063e-06	1.11298e-06	PTGS2/RELA/AKT1/MAPK3/PPARG/GOT1/CHEK1/JUN/MAPK8/STAT1/MMP7	11
BP	GO:0050673	epithelial cell proliferation	15/116	434/18670	7.93597e-08	2.12063e-06	1.11298e-06	ESR1/AKT1/MAPK1/PPARG/SCN5A/AR/BAX/JUN/TP63/KDR/HMOX1/STAT1/CCL2/CCL11/CCR3	15
BP	GO:0061458	reproductive system development	15/116	434/18670	7.93597e-08	2.12063e-06	1.11298e-06	ESR1/PTGS2/AKT1/BCL2/MAPK3/MAPK1/CASP3/SOD1/PPARG/NCOA1/AR/BAX/TP63/NOS3/ICAM1	15
BP	GO:0050804	modulation of chemical synaptic transmission	15/116	436/18670	8.42506e-08	2.19167e-06	1.15026e-06	PTGS2/MAPK1/ADIPOQ/ABAT/GSK3B/CREB1/EPHB2/CHRM2/ADRA1A/ADRB2/BCHE/SLC6A4/ACHE/CCL2/SNCA	15
BP	GO:0006805	xenobiotic metabolic process	9/116	125/18670	8.43942e-08	2.19167e-06	1.15026e-06	PTGS1/GSTP1/UGT1A1/AKR1C1/CES1/BCHE/CYP1A1/CYP1B1/CYP3A4	9
BP	GO:0010742	macrophage derived foam cell differentiation	6/116	36/18670	8.44847e-08	2.19167e-06	1.15026e-06	PPARG/APOB/PPARA/ADIPOQ/SOAT1/STAT1	6
BP	GO:0090077	foam cell differentiation	6/116	36/18670	8.44847e-08	2.19167e-06	1.15026e-06	PPARG/APOB/PPARA/ADIPOQ/SOAT1/STAT1	6
BP	GO:0099177	regulation of trans-synaptic signaling	15/116	437/18670	8.67973e-08	2.23534e-06	1.17319e-06	PTGS2/MAPK1/ADIPOQ/ABAT/GSK3B/CREB1/EPHB2/CHRM2/ADRA1A/ADRB2/BCHE/SLC6A4/ACHE/CCL2/SNCA	15
BP	GO:0070371	ERK1 and ERK2 cascade	13/116	317/18670	8.75371e-08	2.23818e-06	1.17467e-06	MAPK3/MAPK1/HMGCR/GSTP1/ADIPOQ/JUN/EPHB2/KDR/ADRA1A/CCL16/ICAM1/CCL2/CCL11	13
BP	GO:1901568	fatty acid derivative metabolic process	10/116	167/18670	9.03379e-08	2.29329e-06	1.2036e-06	PTGS1/PTGS2/MAPK3/FASN/ABCC1/PLA2G4A/LTA4H/CYP1A1/CYP1B1/CBR1	10
BP	GO:0034614	cellular response to reactive oxygen species	10/116	168/18670	9.55592e-08	2.39167e-06	1.25523e-06	RELA/AKT1/MAPK3/MAPK1/SOD1/MMP9/JUN/MAPK8/NOS3/CYP1B1	10
BP	GO:0050806	positive regulation of synaptic transmission	10/116	168/18670	9.55592e-08	2.39167e-06	1.25523e-06	PTGS2/MAPK1/ABAT/GSK3B/CREB1/EPHB2/ADRA1A/ADRB2/CCL2/SNCA	10
BP	GO:1901617	organic hydroxy compound biosynthetic process	12/116	266/18670	1.00982e-07	2.49383e-06	1.30885e-06	FASN/SOD1/APOB/HMGCR/SREBF1/GOT1/CES1/SLC6A3/TYR/SNCA/CYP3A4/AKR1B1	12
BP	GO:0051100	negative regulation of binding	10/116	169/18670	1.01044e-07	2.49383e-06	1.30885e-06	AKT1/MAPK3/PPARA/ADIPOQ/GSK3B/BAX/JUN/MAPK8/ADRB2/HMOX1	10
BP	GO:0010506	regulation of autophagy	13/116	328/18670	1.29943e-07	3.18494e-06	1.67157e-06	AKT1/BCL2/MAPK3/CASP3/SREBF1/GSK3B/MAPK8/KDR/ADRA1A/ADRB2/HMOX1/IL4/SNCA	13
BP	GO:0007188	adenylate cyclase-modulating G protein-coupled receptor signaling pathway	11/116	221/18670	1.31951e-07	3.21202e-06	1.68578e-06	CHRM1/CHRM2/CHRM3/ADRB1/ADRA2C/ADRA1A/ADRA2B/ADRA1B/ADRB2/ADRA2A/CCR3	11
BP	GO:0046165	alcohol biosynthetic process	10/116	175/18670	1.40167e-07	3.3888e-06	1.77856e-06	FASN/SOD1/APOB/HMGCR/SREBF1/GOT1/CES1/SNCA/CYP3A4/AKR1B1	10
BP	GO:0019217	regulation of fatty acid metabolic process	8/116	96/18670	1.46418e-07	3.51602e-06	1.84533e-06	PTGS2/AKT1/PPARG/PPARA/SREBF1/ADIPOQ/EIF6/SNCA	8
BP	GO:0015874	norepinephrine transport	5/116	21/18670	1.59556e-07	3.8058e-06	1.99742e-06	SLC6A2/ADRA2C/ADRA2B/ADRA2A/SNCA	5
BP	GO:0042572	retinol metabolic process	6/116	41/18670	1.90162e-07	4.50557e-06	2.36468e-06	ADH1C/ADH1B/CYP1A1/CYP1B1/CYP3A4/AKR1B1	6
BP	GO:0009743	response to carbohydrate	11/116	230/18670	1.97339e-07	4.6141e-06	2.42164e-06	PTGS2/CASP3/CAT/APOB/HMGCR/GSTP1/SREBF1/ADIPOQ/GOT1/ADRA2A/ICAM1	11
BP	GO:2001234	negative regulation of apoptotic signaling pathway	11/116	230/18670	1.97339e-07	4.6141e-06	2.42164e-06	PTGS2/RELA/AKT1/BCL2/GSTP1/AR/BAX/MMP9/NOS3/ICAM1/HMOX1	11
BP	GO:0022407	regulation of cell-cell adhesion	14/116	402/18670	2.02673e-07	4.70784e-06	2.47084e-06	RELA/AKT1/CASP3/PPARA/ADIPOQ/ABAT/ICAM1/VCAM1/CCL2/IL2/IL4/CD80/CD86/IDO1	14
BP	GO:0007586	digestion	9/116	139/18670	2.10374e-07	4.85499e-06	2.54807e-06	LDLR/AKR1C1/PRSS1/CHRM1/CHRM3/ADRA2A/PRSS3/MGAM/SLC5A1	9
BP	GO:0048661	positive regulation of smooth muscle cell proliferation	8/116	101/18670	2.17483e-07	4.98667e-06	2.61718e-06	PTGS2/AKT1/HMGCR/MMP9/JUN/HMOX1/STAT1/AKR1B1	8
BP	GO:2000379	positive regulation of reactive oxygen species metabolic process	8/116	102/18670	2.3478e-07	5.34878e-06	2.80723e-06	PTGS2/AKT1/SOD1/GSTP1/ICAM1/CDKN1A/SNCA/F2	8
BP	GO:0097193	intrinsic apoptotic signaling pathway	12/116	289/18670	2.47468e-07	5.58272e-06	2.93001e-06	PTGS2/AKT1/BCL2/CASP3/SOD1/BAX/CASP9/MMP9/TP63/CDKN1A/HMOX1/CYP1B1	12
BP	GO:0048638	regulation of developmental growth	13/116	347/18670	2.48191e-07	5.58272e-06	2.93001e-06	AKT1/BCL2/MAPK1/SOD1/PPARA/AR/GSK3B/CREB1/SLC6A3/ADRB1/ADRB2/SLC6A4/CDKN1A	13
BP	GO:0018958	phenol-containing compound metabolic process	8/116	103/18670	2.53244e-07	5.62519e-06	2.9523e-06	BCL2/ABAT/MAOB/MAOA/SLC6A3/TYR/SNCA/AKR1B1	8
BP	GO:0032091	negative regulation of protein binding	8/116	103/18670	2.53244e-07	5.62519e-06	2.9523e-06	AKT1/MAPK3/PPARA/ADIPOQ/GSK3B/BAX/MAPK8/ADRB2	8
BP	GO:0042063	gliogenesis	12/116	290/18670	2.56816e-07	5.6691e-06	2.97534e-06	RELA/AKT1/MAPK3/MAPK1/LDLR/SOD1/PPARG/GSTP1/CREB1/CHRM1/CCL2/F2	12
BP	GO:0072330	monocarboxylic acid biosynthetic process	11/116	237/18670	2.66591e-07	5.84855e-06	3.06952e-06	PTGS1/PTGS2/FASN/ADIPOQ/ABAT/LTA4H/EIF6/CYP1A1/IDO1/CYP3A4/CBR1	11
BP	GO:2001237	negative regulation of extrinsic apoptotic signaling pathway	8/116	104/18670	2.72939e-07	5.95108e-06	3.12334e-06	RELA/AKT1/BCL2/GSTP1/AR/NOS3/ICAM1/HMOX1	8
BP	GO:0038034	signal transduction in absence of ligand	7/116	72/18670	3.14283e-07	6.76622e-06	3.55115e-06	AKT1/BCL2/CASP3/GSK3B/BAX/CASP9/IL2	7
BP	GO:0097192	extrinsic apoptotic signaling pathway in absence of ligand	7/116	72/18670	3.14283e-07	6.76622e-06	3.55115e-06	AKT1/BCL2/CASP3/GSK3B/BAX/CASP9/IL2	7
BP	GO:0050890	cognition	12/116	296/18670	3.19819e-07	6.76622e-06	3.55115e-06	PTGS2/MAPK1/CASP3/LDLR/HMGCR/JUN/CREB1/EPHB2/CHRM1/BCHE/SLC6A4/CCL11	12
BP	GO:0042542	response to hydrogen peroxide	9/116	146/18670	3.19844e-07	6.76622e-06	3.55115e-06	RELA/BCL2/CASP3/SOD1/CAT/JUN/HMOX1/STAT1/CYP1B1	9
BP	GO:0045834	positive regulation of lipid metabolic process	9/116	146/18670	3.19844e-07	6.76622e-06	3.55115e-06	PTGS2/AKT1/LDLR/PPARG/PPARA/SREBF1/ADIPOQ/CREB1/F2	9
BP	GO:0046394	carboxylic acid biosynthetic process	13/116	355/18670	3.21919e-07	6.76983e-06	3.55304e-06	PTGS1/PTGS2/FASN/ADIPOQ/GOT1/ABAT/PLA2G4A/LTA4H/EIF6/CYP1A1/IDO1/CYP3A4/CBR1	13
BP	GO:0016053	organic acid biosynthetic process	13/116	356/18670	3.32396e-07	6.94902e-06	3.64709e-06	PTGS1/PTGS2/FASN/ADIPOQ/GOT1/ABAT/PLA2G4A/LTA4H/EIF6/CYP1A1/IDO1/CYP3A4/CBR1	13
BP	GO:0070661	leukocyte proliferation	12/116	298/18670	3.4369e-07	7.14312e-06	3.74896e-06	BCL2/CASP3/GSTP1/BAX/VCAM1/CDKN1A/IL2/CCND3/IL4/CD80/CD86/IDO1	12
BP	GO:0070372	regulation of ERK1 and ERK2 cascade	12/116	300/18670	3.69134e-07	7.62734e-06	4.00309e-06	MAPK3/HMGCR/GSTP1/ADIPOQ/JUN/EPHB2/KDR/ADRA1A/CCL16/ICAM1/CCL2/CCL11	12
BP	GO:0071868	cellular response to monoamine stimulus	8/116	109/18670	3.92341e-07	8.01367e-06	4.20586e-06	MAPK3/MAPK1/ADIPOQ/GSK3B/CHRM1/CHRM2/CHRM3/SNCA	8
BP	GO:0071870	cellular response to catecholamine stimulus	8/116	109/18670	3.92341e-07	8.01367e-06	4.20586e-06	MAPK3/MAPK1/ADIPOQ/GSK3B/CHRM1/CHRM2/CHRM3/SNCA	8
BP	GO:0051953	negative regulation of amine transport	5/116	25/18670	4.08409e-07	8.29421e-06	4.35309e-06	ABAT/ADRA2C/ADRA2B/ADRA2A/SNCA	5
BP	GO:0006936	muscle contraction	13/116	363/18670	4.14703e-07	8.37417e-06	4.39506e-06	PTGS2/SOD1/ABAT/SCN5A/KCNH2/CHRM2/CHRM3/ADRA2C/ADRA1A/ADRA2B/ADRA1B/ADRB2/ADRA2A	13
BP	GO:0033559	unsaturated fatty acid metabolic process	8/116	110/18670	4.2094e-07	8.4521e-06	4.43596e-06	PTGS1/PTGS2/MAPK3/GSTP1/PLA2G4A/CYP1A1/CYP1B1/CBR1	8
BP	GO:1903037	regulation of leukocyte cell-cell adhesion	12/116	304/18670	4.2511e-07	8.48787e-06	4.45473e-06	RELA/AKT1/CASP3/PPARA/ICAM1/VCAM1/CCL2/IL2/IL4/CD80/CD86/IDO1	12
BP	GO:0006352	DNA-templated transcription, initiation	11/116	249/18670	4.36312e-07	8.66286e-06	4.54657e-06	NR3C2/ESR1/MAPK3/PPARG/PPARA/AR/ESR2/BAX/JUN/CREB1/CDKN1A	11
BP	GO:0050866	negative regulation of cell activation	10/116	199/18670	4.62119e-07	9.12427e-06	4.78874e-06	CASP3/LDLR/ABAT/NOS3/HMOX1/IL2/CD80/CD86/IDO1/F2	10
BP	GO:0043279	response to alkaloid	8/116	112/18670	4.83527e-07	9.44206e-06	4.95552e-06	RELA/CASP3/PPARG/ABAT/SLC6A3/BCHE/ICAM1/SNCA	8
BP	GO:1990748	cellular detoxification	8/116	112/18670	4.83527e-07	9.44206e-06	4.95552e-06	PTGS1/PTGS2/SOD1/CAT/GSTP1/GSR/NOS3/ABCG2	8
BP	GO:0051937	catecholamine transport	7/116	77/18670	5.00113e-07	9.67602e-06	5.07831e-06	ABAT/SLC6A2/SLC6A3/ADRA2C/ADRA2B/ADRA2A/SNCA	7
BP	GO:0045933	positive regulation of muscle contraction	6/116	48/18670	5.00953e-07	9.67602e-06	5.07831e-06	PTGS2/ABAT/CHRM3/ADRA1A/ADRA2B/ADRA1B	6
BP	GO:0071867	response to monoamine	8/116	113/18670	5.17696e-07	9.89188e-06	5.19161e-06	MAPK3/MAPK1/ADIPOQ/GSK3B/CHRM1/CHRM2/CHRM3/SNCA	8
BP	GO:0071869	response to catecholamine	8/116	113/18670	5.17696e-07	9.89188e-06	5.19161e-06	MAPK3/MAPK1/ADIPOQ/GSK3B/CHRM1/CHRM2/CHRM3/SNCA	8
BP	GO:0051098	regulation of binding	13/116	373/18670	5.63959e-07	1.07182e-05	5.6253e-06	AKT1/BCL2/MAPK3/PPARG/PPARA/ADIPOQ/GSK3B/BAX/MMP9/JUN/MAPK8/ADRB2/HMOX1	13
BP	GO:0003044	regulation of systemic arterial blood pressure mediated by a chemical signal	6/116	49/18670	5.67977e-07	1.07372e-05	5.63525e-06	CES1/ADRB1/ADRA1A/ADRA1B/ADRB2/NOS3	6
BP	GO:0007611	learning or memory	11/116	256/18670	5.7436e-07	1.08004e-05	5.66842e-06	PTGS2/MAPK1/CASP3/LDLR/HMGCR/JUN/CREB1/EPHB2/BCHE/SLC6A4/CCL11	11
BP	GO:0034764	positive regulation of transmembrane transport	10/116	204/18670	5.80447e-07	1.08574e-05	5.69835e-06	AKT1/ADIPOQ/KCNH2/BAX/EPHB2/ADRB2/CCL2/SNCA/C3/F2	10
BP	GO:0046660	female sex differentiation	8/116	115/18670	5.92267e-07	1.10205e-05	5.78394e-06	ESR1/BCL2/CASP3/SOD1/BAX/TP63/NOS3/ICAM1	8
BP	GO:0071260	cellular response to mechanical stimulus	7/116	79/18670	5.96706e-07	1.10453e-05	5.79695e-06	PTGS2/AKT1/MAPK3/GOT1/CHEK1/MAPK8/MMP7	7
BP	GO:0050678	regulation of epithelial cell proliferation	13/116	378/18670	6.5526e-07	1.20663e-05	6.33281e-06	AKT1/PPARG/SCN5A/AR/BAX/JUN/TP63/KDR/HMOX1/STAT1/CCL2/CCL11/CCR3	13
BP	GO:0002064	epithelial cell development	10/116	207/18670	6.63512e-07	1.21553e-05	6.37951e-06	ESR1/FASN/SOD1/ADIPOQ/AR/GSK3B/TP63/ICAM1/CDKN1A/IKBKB	10
BP	GO:0015718	monocarboxylic acid transport	9/116	163/18670	8.10757e-07	1.47766e-05	7.75526e-06	NCOA2/AKT1/PPARG/PPARA/AKR1C1/ABAT/NCOA1/NOS2/PLA2G4A	9
BP	GO:1903531	negative regulation of secretion by cell	10/116	212/18670	8.25189e-07	1.49629e-05	7.85304e-06	HMGCR/SREBF1/ADIPOQ/ABAT/MAOB/ADRA2C/ADRA2B/ADRA2A/HMOX1/SNCA	10
BP	GO:0048145	regulation of fibroblast proliferation	7/116	83/18670	8.37379e-07	1.51068e-05	7.92859e-06	ESR1/PPARG/GSTP1/BAX/JUN/CREB1/CDKN1A	7
BP	GO:0006633	fatty acid biosynthetic process	9/116	164/18670	8.53412e-07	1.53183e-05	8.03959e-06	PTGS1/PTGS2/FASN/ADIPOQ/LTA4H/EIF6/CYP1A1/CYP3A4/CBR1	9
BP	GO:0048144	fibroblast proliferation	7/116	84/18670	9.0885e-07	1.62314e-05	8.51881e-06	ESR1/PPARG/GSTP1/BAX/JUN/CREB1/CDKN1A	7
BP	GO:0032869	cellular response to insulin stimulus	10/116	216/18670	9.78351e-07	1.72512e-05	9.05403e-06	RELA/AKT1/PPARG/GSTP1/SREBF1/ADIPOQ/GOT1/GSK3B/STAT1/CCND3	10
BP	GO:0034308	primary alcohol metabolic process	7/116	85/18670	9.85366e-07	1.72512e-05	9.05403e-06	AKR1C1/ADH1C/ADH1B/CYP1A1/CYP1B1/CYP3A4/AKR1B1	7
BP	GO:1904705	regulation of vascular smooth muscle cell proliferation	7/116	85/18670	9.85366e-07	1.72512e-05	9.05403e-06	PPARG/GSTP1/ADIPOQ/MMP9/JUN/CDKN1A/HMOX1	7
BP	GO:1990874	vascular smooth muscle cell proliferation	7/116	85/18670	9.85366e-07	1.72512e-05	9.05403e-06	PPARG/GSTP1/ADIPOQ/MMP9/JUN/CDKN1A/HMOX1	7
BP	GO:0001655	urogenital system development	12/116	330/18670	1.01224e-06	1.75615e-05	9.2169e-06	ESR1/BCL2/CAT/ADIPOQ/AR/BAX/CASP9/MMP9/TP63/EPHB2/STAT1/AKR1B1	12
BP	GO:0043393	regulation of protein binding	10/116	217/18670	1.02032e-06	1.75615e-05	9.2169e-06	AKT1/BCL2/MAPK3/PPARA/ADIPOQ/GSK3B/BAX/MMP9/MAPK8/ADRB2	10
BP	GO:0006584	catecholamine metabolic process	6/116	54/18670	1.02286e-06	1.75615e-05	9.2169e-06	ABAT/MAOB/MAOA/SLC6A3/SNCA/AKR1B1	6
BP	GO:0009712	catechol-containing compound metabolic process	6/116	54/18670	1.02286e-06	1.75615e-05	9.2169e-06	ABAT/MAOB/MAOA/SLC6A3/SNCA/AKR1B1	6
BP	GO:0010959	regulation of metal ion transport	13/116	394/18670	1.04283e-06	1.75997e-05	9.23694e-06	PTGS2/AKT1/BCL2/SCN5A/KCNH2/BAX/ADRB2/ADRA2A/NOS3/ICAM1/CCL2/SNCA/F2	13
BP	GO:0046651	lymphocyte proliferation	11/116	272/18670	1.04333e-06	1.75997e-05	9.23694e-06	BCL2/CASP3/BAX/VCAM1/CDKN1A/IL2/CCND3/IL4/CD80/CD86/IDO1	11
BP	GO:0071214	cellular response to abiotic stimulus	12/116	331/18670	1.04489e-06	1.75997e-05	9.23694e-06	PTGS2/AKT1/MAPK3/CASP3/GOT1/CHEK1/BAX/CASP9/MAPK8/CDKN1A/MMP7/AKR1B1	12
BP	GO:0104004	cellular response to environmental stimulus	12/116	331/18670	1.04489e-06	1.75997e-05	9.23694e-06	PTGS2/AKT1/MAPK3/CASP3/GOT1/CHEK1/BAX/CASP9/MAPK8/CDKN1A/MMP7/AKR1B1	12
BP	GO:0008637	apoptotic mitochondrial changes	8/116	124/18670	1.05246e-06	1.76437e-05	9.26001e-06	AKT1/BCL2/GSK3B/BAX/MMP9/JUN/TP63/MAPK8	8
BP	GO:0010469	regulation of signaling receptor activity	9/116	169/18670	1.09709e-06	1.822e-05	9.56247e-06	ESR2/EPHB2/ADRA2C/ADRA2B/ADRB2/ADRA2A/GRIA2/PLAU/CCL2	9
BP	GO:0050728	negative regulation of inflammatory response	9/116	169/18670	1.09709e-06	1.822e-05	9.56247e-06	LDLR/SOD1/PPARG/GSTP1/PPARA/ADIPOQ/IL2/IL4/F2	9
BP	GO:0032943	mononuclear cell proliferation	11/116	274/18670	1.12092e-06	1.85291e-05	9.72471e-06	BCL2/CASP3/BAX/VCAM1/CDKN1A/IL2/CCND3/IL4/CD80/CD86/IDO1	11
BP	GO:0042110	T cell activation	14/116	464/18670	1.13024e-06	1.85966e-05	9.76016e-06	AKT1/BCL2/CASP3/SOD1/BAX/ICAM1/VCAM1/CCL2/IL2/CCND3/IL4/CD80/CD86/IDO1	14
BP	GO:0070663	regulation of leukocyte proliferation	10/116	222/18670	1.25461e-06	2.05479e-05	1.07842e-05	BCL2/CASP3/GSTP1/VCAM1/CDKN1A/IL2/IL4/CD80/CD86/IDO1	10
BP	GO:0007159	leukocyte cell-cell adhesion	12/116	337/18670	1.26115e-06	2.05602e-05	1.07907e-05	RELA/AKT1/CASP3/PPARA/ICAM1/VCAM1/CCL2/IL2/IL4/CD80/CD86/IDO1	12
BP	GO:0071398	cellular response to fatty acid	6/116	57/18670	1.41555e-06	2.2972e-05	1.20565e-05	AKT1/LDLR/PPARG/APOB/SREBF1/CREB1	6
BP	GO:0008210	estrogen metabolic process	5/116	32/18670	1.49518e-06	2.40447e-05	1.26195e-05	UGT1A1/CYP1A1/CYP1B1/CYP3A4/HSD17B1	5
BP	GO:0042573	retinoic acid metabolic process	5/116	32/18670	1.49518e-06	2.40447e-05	1.26195e-05	UGT1A1/ADH1C/ADH1B/CYP1A1/CYP3A4	5
BP	GO:0001936	regulation of endothelial cell proliferation	9/116	176/18670	1.53806e-06	2.45124e-05	1.2865e-05	AKT1/PPARG/JUN/KDR/HMOX1/STAT1/CCL2/CCL11/CCR3	9
BP	GO:0009408	response to heat	9/116	176/18670	1.53806e-06	2.45124e-05	1.2865e-05	PTGS2/AKT1/MAPK3/MAPK1/SOD1/GSK3B/NOS3/CDKN1A/HMOX1	9
BP	GO:0010821	regulation of mitochondrion organization	9/116	179/18670	1.76947e-06	2.80746e-05	1.47345e-05	AKT1/BCL2/SREBF1/GSK3B/BAX/MMP9/TP63/MAPK8/KDR	9
BP	GO:0003073	regulation of systemic arterial blood pressure	7/116	93/18670	1.81554e-06	2.86775e-05	1.50509e-05	CES1/AR/ADRB1/ADRA1A/ADRA1B/ADRB2/NOS3	7
BP	GO:0033604	negative regulation of catecholamine secretion	4/116	15/18670	1.83175e-06	2.88054e-05	1.51181e-05	ABAT/ADRA2C/ADRA2B/ADRA2A	4
BP	GO:0022408	negative regulation of cell-cell adhesion	9/116	180/18670	1.853e-06	2.90114e-05	1.52262e-05	AKT1/CASP3/PPARA/ADIPOQ/ABAT/IL2/CD80/CD86/IDO1	9
BP	GO:0033013	tetrapyrrole metabolic process	6/116	60/18670	1.92357e-06	2.9984e-05	1.57366e-05	UGT1A1/ABCC1/PRSS1/PRSS3/HMOX1/CYP1A1	6
BP	GO:0048871	multicellular organismal homeostasis	14/116	486/18670	1.94692e-06	3.02156e-05	1.58582e-05	PTGS2/BCL2/SOD1/ADIPOQ/ABAT/BAX/TP63/LYZ/ADRB1/ADRB2/ACHE/NOS3/IL4/AKR1B1	14
BP	GO:0042098	T cell proliferation	9/116	184/18670	2.22207e-06	3.43359e-05	1.80207e-05	CASP3/BAX/VCAM1/IL2/CCND3/IL4/CD80/CD86/IDO1	9
BP	GO:0098754	detoxification	8/116	137/18670	2.23477e-06	3.43826e-05	1.80452e-05	PTGS1/PTGS2/SOD1/CAT/GSTP1/GSR/NOS3/ABCG2	8
BP	GO:0008585	female gonad development	7/116	96/18670	2.24949e-06	3.44598e-05	1.80857e-05	ESR1/BCL2/CASP3/SOD1/BAX/NOS3/ICAM1	7
BP	GO:0051048	negative regulation of secretion	10/116	238/18670	2.34881e-06	3.58269e-05	1.88032e-05	HMGCR/SREBF1/ADIPOQ/ABAT/MAOB/ADRA2C/ADRA2B/ADRA2A/HMOX1/SNCA	10
BP	GO:0009308	amine metabolic process	8/116	138/18670	2.36012e-06	3.58456e-05	1.8813e-05	ABAT/MAOB/MAOA/SLC6A3/VCAM1/CYP1A1/IDO1/SNCA	8
BP	GO:1901030	positive regulation of mitochondrial outer membrane permeabilization involved in apoptotic signaling pathway	5/116	35/18670	2.37478e-06	3.59147e-05	1.88493e-05	BCL2/GSK3B/BAX/TP63/MAPK8	5
BP	GO:0051591	response to cAMP	7/116	97/18670	2.4121e-06	3.63246e-05	1.90644e-05	RELA/SREBF1/ADIPOQ/JUN/SLC6A3/TYR/STAT1	7
BP	GO:0045986	negative regulation of smooth muscle contraction	4/116	16/18670	2.43063e-06	3.64168e-05	1.91128e-05	PTGS2/SOD1/ADRA2C/ADRB2	4
BP	GO:0051402	neuron apoptotic process	10/116	239/18670	2.43872e-06	3.64168e-05	1.91128e-05	BCL2/CASP3/SOD1/BAX/CASP9/JUN/TP63/HMOX1/CCL2/SNCA	10
BP	GO:0090181	regulation of cholesterol metabolic process	6/116	63/18670	2.57139e-06	3.82373e-05	2.00683e-05	FASN/LDLR/SOD1/APOB/HMGCR/SREBF1	6
BP	GO:0060078	regulation of postsynaptic membrane potential	8/116	140/18670	2.62884e-06	3.89288e-05	2.04312e-05	AKT1/ABAT/GSK3B/CHRM1/GABRA1/ADRB1/ADRB2/SNCA	8
BP	GO:0031331	positive regulation of cellular catabolic process	12/116	362/18670	2.65114e-06	3.89593e-05	2.04472e-05	AKT1/MAPK3/LDLR/PPARA/GSK3B/BAX/KDR/ADRB2/ADRA2A/HMOX1/IL4/SNCA	12
BP	GO:0006367	transcription initiation from RNA polymerase II promoter	9/116	188/18670	2.65283e-06	3.89593e-05	2.04472e-05	NR3C2/ESR1/PPARG/PPARA/AR/ESR2/BAX/CREB1/CDKN1A	9
BP	GO:0007200	phospholipase C-activating G protein-coupled receptor signaling pathway	7/116	100/18670	2.96e-06	4.32916e-05	2.27209e-05	ESR1/CHRM1/CHRM2/ADRA1A/ADRA1B/ADRA2A/F2	7
BP	GO:0001935	endothelial cell proliferation	9/116	191/18670	3.02137e-06	4.38284e-05	2.30027e-05	AKT1/PPARG/JUN/KDR/HMOX1/STAT1/CCL2/CCL11/CCR3	9
BP	GO:0042594	response to starvation	9/116	191/18670	3.02137e-06	4.38284e-05	2.30027e-05	BCL2/MAPK3/MAPK1/PPARG/UGT1A1/SREBF1/JUN/MAPK8/CDKN1A	9
BP	GO:0060326	cell chemotaxis	11/116	304/18670	3.07046e-06	4.43594e-05	2.32813e-05	MAPK3/GSTP1/ABCC1/F7/KDR/CCL16/VCAM1/CCL2/CCL11/CCR3/C5	11
BP	GO:0002683	negative regulation of immune system process	13/116	435/18670	3.11293e-06	4.47909e-05	2.35079e-05	AKT1/CASP3/LDLR/PPARG/ADIPOQ/HMOX1/CCL2/IL2/IL4/CD80/CD86/IDO1/C5	13
BP	GO:0043029	T cell homeostasis	5/116	37/18670	3.15728e-06	4.49827e-05	2.36085e-05	AKT1/BCL2/CASP3/BAX/IL2	5
BP	GO:0031649	heat generation	4/116	17/18670	3.16328e-06	4.49827e-05	2.36085e-05	PTGS2/ABAT/ADRB1/ADRB2	4
BP	GO:0046545	development of primary female sexual characteristics	7/116	101/18670	3.16423e-06	4.49827e-05	2.36085e-05	ESR1/BCL2/CASP3/SOD1/BAX/NOS3/ICAM1	7
BP	GO:0098869	cellular oxidant detoxification	7/116	102/18670	3.38009e-06	4.75769e-05	2.497e-05	PTGS1/PTGS2/SOD1/CAT/GSTP1/GSR/NOS3	7
BP	GO:0019748	secondary metabolic process	6/116	66/18670	3.38687e-06	4.75769e-05	2.497e-05	BCL2/AKR1C1/TYR/CYP1A1/CYP1B1/AKR1B1	6
BP	GO:0040014	regulation of multicellular organism growth	6/116	66/18670	3.38687e-06	4.75769e-05	2.497e-05	BCL2/SOD1/CREB1/SLC6A3/ADRB1/ADRB2	6
BP	GO:0019932	second-messenger-mediated signaling	13/116	439/18670	3.4401e-06	4.81343e-05	2.52626e-05	NOS2/GSK3B/KDR/ADRB1/ADRA2C/ADRA1A/ADRA2B/ADRA1B/ADRB2/ADRA2A/NOS3/VCAM1/CCR3	13
BP	GO:0009895	negative regulation of catabolic process	11/116	308/18670	3.48088e-06	4.8514e-05	2.54618e-05	RELA/AKT1/BCL2/HMGCR/PPARA/NOS2/TIMP1/ADRA1A/ADRA2A/HMOX1/SNCA	11
BP	GO:1904706	negative regulation of vascular smooth muscle cell proliferation	5/116	38/18670	3.6177e-06	5.02238e-05	2.63592e-05	PPARG/GSTP1/ADIPOQ/CDKN1A/HMOX1	5
BP	GO:0006694	steroid biosynthetic process	9/116	196/18670	3.73373e-06	5.1633e-05	2.70988e-05	FASN/SOD1/APOB/HMGCR/SREBF1/CES1/CYP3A4/HSD17B1/AKR1B1	9
BP	GO:0061041	regulation of wound healing	8/116	148/18670	3.97953e-06	5.48188e-05	2.87708e-05	HMGCR/ABAT/F7/ADRA2A/NOS3/PLAU/CDKN1A/F2	8
BP	GO:0010878	cholesterol storage	4/116	18/18670	4.04759e-06	5.55411e-05	2.91499e-05	PPARG/APOB/PPARA/SOAT1	4
BP	GO:0042417	dopamine metabolic process	5/116	39/18670	4.12921e-06	5.64432e-05	2.96233e-05	ABAT/MAOB/MAOA/SLC6A3/SNCA	5
BP	GO:0034341	response to interferon-gamma	9/116	199/18670	4.22693e-06	5.75574e-05	3.02082e-05	PPARG/NOS2/CCL16/ICAM1/VCAM1/STAT1/CCL2/CCL11/SNCA	9
BP	GO:0030168	platelet activation	8/116	153/18670	5.09193e-06	6.90714e-05	3.62511e-05	MAPK3/MAPK1/ABAT/ADRA2C/ADRA2B/ADRA2A/NOS3/F2	8
BP	GO:0071375	cellular response to peptide hormone stimulus	11/116	321/18670	5.16569e-06	6.96462e-05	3.65528e-05	RELA/AKT1/PPARG/GSTP1/SREBF1/ADIPOQ/GOT1/GSK3B/CREB1/STAT1/CCND3	11
BP	GO:0035265	organ growth	9/116	204/18670	5.1735e-06	6.96462e-05	3.65528e-05	ESR1/AKT1/BCL2/MAPK1/SOD1/PPARA/AR/ADRA1A/SLC6A4	9
BP	GO:0050679	positive regulation of epithelial cell proliferation	9/116	206/18670	5.60011e-06	7.43755e-05	3.90349e-05	AKT1/SCN5A/AR/JUN/TP63/KDR/HMOX1/CCL11/CCR3	9
BP	GO:2001236	regulation of extrinsic apoptotic signaling pathway	8/116	155/18670	5.6053e-06	7.43755e-05	3.90349e-05	RELA/AKT1/BCL2/GSTP1/AR/NOS3/ICAM1/HMOX1	8
BP	GO:1903829	positive regulation of cellular protein localization	11/116	324/18670	5.6431e-06	7.43755e-05	3.90349e-05	PTGS2/AKT1/BCL2/MAPK1/GSK3B/TP63/MAPK8/EPHB2/CHRM1/CD247/F2	11
BP	GO:0050805	negative regulation of synaptic transmission	6/116	72/18670	5.65036e-06	7.43755e-05	3.90349e-05	PTGS2/ADIPOQ/BCHE/SLC6A4/ACHE/SNCA	6
BP	GO:0051881	regulation of mitochondrial membrane potential	6/116	72/18670	5.65036e-06	7.43755e-05	3.90349e-05	AKT1/BCL2/SOD1/GOT1/BAX/KDR	6
BP	GO:0061180	mammary gland epithelium development	6/116	72/18670	5.65036e-06	7.43755e-05	3.90349e-05	ESR1/AKT1/MAPK1/AR/BAX/CCL11	6
BP	GO:0034284	response to monosaccharide	9/116	207/18670	5.8245e-06	7.63848e-05	4.00894e-05	PTGS2/CASP3/CAT/HMGCR/GSTP1/SREBF1/ADIPOQ/ADRA2A/ICAM1	9
BP	GO:0050670	regulation of lymphocyte proliferation	9/116	208/18670	6.05656e-06	7.91361e-05	4.15334e-05	BCL2/CASP3/VCAM1/CDKN1A/IL2/IL4/CD80/CD86/IDO1	9
BP	GO:0031100	animal organ regeneration	6/116	73/18670	6.12539e-06	7.97423e-05	4.18515e-05	PPARG/GSTP1/UGT1A1/F7/CDKN1A/HMOX1	6
BP	GO:0032944	regulation of mononuclear cell proliferation	9/116	209/18670	6.29651e-06	8.05673e-05	4.22845e-05	BCL2/CASP3/VCAM1/CDKN1A/IL2/IL4/CD80/CD86/IDO1	9
BP	GO:0071229	cellular response to acid chemical	9/116	209/18670	6.29651e-06	8.05673e-05	4.22845e-05	AKT1/LDLR/PPARG/APOB/SREBF1/AKR1C1/CREB1/KDR/SLC6A4	9
BP	GO:0015918	sterol transport	7/116	112/18670	6.30101e-06	8.05673e-05	4.22845e-05	LDLR/PPARG/APOB/ADIPOQ/AKR1C1/CES1/SOAT1	7
BP	GO:0042053	regulation of dopamine metabolic process	4/116	20/18670	6.34745e-06	8.05673e-05	4.22845e-05	ABAT/MAOB/SLC6A3/SNCA	4
BP	GO:0042069	regulation of catecholamine metabolic process	4/116	20/18670	6.34745e-06	8.05673e-05	4.22845e-05	ABAT/MAOB/SLC6A3/SNCA	4
BP	GO:0051767	nitric-oxide synthase biosynthetic process	4/116	20/18670	6.34745e-06	8.05673e-05	4.22845e-05	GSTP1/KDR/STAT1/CCL2	4
BP	GO:0051769	regulation of nitric-oxide synthase biosynthetic process	4/116	20/18670	6.34745e-06	8.05673e-05	4.22845e-05	GSTP1/KDR/STAT1/CCL2	4
BP	GO:0043523	regulation of neuron apoptotic process	9/116	210/18670	6.54455e-06	8.27735e-05	4.34424e-05	BCL2/CASP3/SOD1/BAX/CASP9/JUN/HMOX1/CCL2/SNCA	9
BP	GO:0034383	low-density lipoprotein particle clearance	5/116	43/18670	6.7682e-06	8.52985e-05	4.47676e-05	LDLR/APOB/ADIPOQ/SOAT1/HMOX1	5
BP	GO:0046942	carboxylic acid transport	11/116	331/18670	6.90974e-06	8.67746e-05	4.55424e-05	NCOA2/AKT1/PPARG/PPARA/ABCC1/AKR1C1/ABAT/NCOA1/NOS2/PLA2G4A/SNCA	11
BP	GO:0006695	cholesterol biosynthetic process	6/116	75/18670	7.1728e-06	8.93474e-05	4.68927e-05	FASN/SOD1/APOB/HMGCR/SREBF1/CES1	6
BP	GO:0150076	neuroinflammatory response	6/116	75/18670	7.1728e-06	8.93474e-05	4.68927e-05	PTGS2/LDLR/MMP9/JUN/IL4/SNCA	6
BP	GO:0007548	sex differentiation	10/116	270/18670	7.19003e-06	8.93474e-05	4.68927e-05	ESR1/BCL2/CASP3/SOD1/NCOA1/AR/BAX/TP63/NOS3/ICAM1	10
BP	GO:0015849	organic acid transport	11/116	333/18670	7.31442e-06	9.05765e-05	4.75377e-05	NCOA2/AKT1/PPARG/PPARA/ABCC1/AKR1C1/ABAT/NCOA1/NOS2/PLA2G4A/SNCA	11
BP	GO:0030336	negative regulation of cell migration	11/116	334/18670	7.5244e-06	9.25319e-05	4.8564e-05	AKT1/BCL2/PPARG/GSTP1/ADIPOQ/TIMP1/HMOX1/CCL2/IL4/C5/CYP1B1	11
BP	GO:0071902	positive regulation of protein serine/threonine kinase activity	11/116	334/18670	7.5244e-06	9.25319e-05	4.8564e-05	AKT1/MAPK3/MAPK1/SOD1/ADIPOQ/ADRA2B/ADRB2/ADRA2A/CCND3/SNCA/C5	11
BP	GO:1901028	regulation of mitochondrial outer membrane permeabilization involved in apoptotic signaling pathway	5/116	44/18670	7.59822e-06	9.31175e-05	4.88713e-05	BCL2/GSK3B/BAX/TP63/MAPK8	5
BP	GO:0061045	negative regulation of wound healing	6/116	76/18670	7.74844e-06	9.43081e-05	4.94962e-05	HMGCR/ABAT/NOS3/PLAU/CDKN1A/F2	6
BP	GO:1902653	secondary alcohol biosynthetic process	6/116	76/18670	7.74844e-06	9.43081e-05	4.94962e-05	FASN/SOD1/APOB/HMGCR/SREBF1/CES1	6
BP	GO:0042135	neurotransmitter catabolic process	4/116	21/18670	7.80343e-06	9.43312e-05	4.95083e-05	ABAT/MAOB/MAOA/ACHE	4
BP	GO:0055093	response to hyperoxia	4/116	21/18670	7.80343e-06	9.43312e-05	4.95083e-05	CAT/PPARG/CDKN1A/CYP1A1	4
BP	GO:0070374	positive regulation of ERK1 and ERK2 cascade	9/116	215/18670	7.91439e-06	9.53483e-05	5.00421e-05	MAPK3/HMGCR/JUN/KDR/ADRA1A/CCL16/ICAM1/CCL2/CCL11	9
BP	GO:0010822	positive regulation of mitochondrion organization	7/116	116/18670	7.94595e-06	9.54051e-05	5.00719e-05	BCL2/GSK3B/BAX/MMP9/TP63/MAPK8/KDR	7
BP	GO:0006809	nitric oxide biosynthetic process	6/116	77/18670	8.36098e-06	0.00010005	5.25098e-05	PTGS2/AKT1/NOS2/NOS3/ICAM1/CYP1B1	6
BP	GO:0048538	thymus development	5/116	45/18670	8.5058e-06	0.000101358	5.31962e-05	BCL2/MAPK3/MAPK1/SOD1/TYR	5
BP	GO:0008406	gonad development	9/116	217/18670	8.52731e-06	0.000101358	5.31962e-05	ESR1/BCL2/CASP3/SOD1/NCOA1/AR/BAX/NOS3/ICAM1	9
BP	GO:0010001	glial cell differentiation	9/116	218/18670	8.8487e-06	0.000104479	5.48344e-05	RELA/AKT1/MAPK3/MAPK1/LDLR/SOD1/PPARG/GSTP1/F2	9
BP	GO:1903039	positive regulation of leukocyte cell-cell adhesion	9/116	218/18670	8.8487e-06	0.000104479	5.48344e-05	RELA/AKT1/ICAM1/VCAM1/CCL2/IL2/IL4/CD80/CD86	9
BP	GO:0070664	negative regulation of leukocyte proliferation	6/116	78/18670	9.01217e-06	0.000106057	5.56625e-05	CASP3/GSTP1/IL2/CD80/CD86/IDO1	6
BP	GO:1904062	regulation of cation transmembrane transport	11/116	342/18670	9.40249e-06	0.000110285	5.78816e-05	SCN5A/KCNH2/BAX/MMP9/EPHB2/ADRB2/ADRA2A/GRIA2/CCL2/SNCA/F2	11
BP	GO:0031281	positive regulation of cyclase activity	4/116	22/18670	9.49187e-06	0.000110967	5.82396e-05	MAPK3/NOS2/MAPK8/NOS3	4
BP	GO:0060047	heart contraction	10/116	282/18670	1.05136e-05	0.000122509	6.42972e-05	SOD1/SREBF1/SCN5A/KCNH2/CHRM2/ADRB1/ADRA1A/ADRA1B/NOS3/IL2	10
BP	GO:0061614	pri-miRNA transcription by RNA polymerase II	5/116	47/18670	1.0574e-05	0.000122811	6.44553e-05	RELA/PPARG/PPARA/SREBF1/JUN	5
BP	GO:0045137	development of primary sexual characteristics	9/116	223/18670	1.06158e-05	0.000122894	6.44992e-05	ESR1/BCL2/CASP3/SOD1/NCOA1/AR/BAX/NOS3/ICAM1	9
BP	GO:0016126	sterol biosynthetic process	6/116	81/18670	1.12163e-05	0.000129005	6.77064e-05	FASN/SOD1/APOB/HMGCR/SREBF1/CES1	6
BP	GO:1902930	regulation of alcohol biosynthetic process	6/116	81/18670	1.12163e-05	0.000129005	6.77064e-05	FASN/SOD1/APOB/HMGCR/SREBF1/SNCA	6
BP	GO:2000146	negative regulation of cell motility	11/116	349/18670	1.13685e-05	0.000130334	6.8404e-05	AKT1/BCL2/PPARG/GSTP1/ADIPOQ/TIMP1/HMOX1/CCL2/IL4/C5/CYP1B1	11
BP	GO:0016241	regulation of macroautophagy	8/116	171/18670	1.15285e-05	0.000131743	6.91436e-05	AKT1/MAPK3/CASP3/MAPK8/KDR/ADRB2/HMOX1/IL4	8
BP	GO:0046209	nitric oxide metabolic process	6/116	82/18670	1.20409e-05	0.000137158	7.19855e-05	PTGS2/AKT1/NOS2/NOS3/ICAM1/CYP1B1	6
BP	GO:0010631	epithelial cell migration	11/116	352/18670	1.23149e-05	0.000139386	7.31549e-05	PTGS2/AKT1/PPARG/MMP9/JUN/KDR/PRSS3/NOS3/HMOX1/IL4/CYP1B1	11
BP	GO:0019218	regulation of steroid metabolic process	7/116	124/18670	1.2315e-05	0.000139386	7.31549e-05	FASN/LDLR/SOD1/APOB/HMGCR/UGT1A1/SREBF1	7
BP	GO:0015711	organic anion transport	13/116	495/18670	1.25093e-05	0.000141137	7.40735e-05	NCOA2/AKT1/LDLR/PPARG/MTTP/PPARA/ABCC1/AKR1C1/ABAT/NCOA1/NOS2/PLA2G4A/SNCA	13
BP	GO:0006914	autophagy	13/116	496/18670	1.27796e-05	0.000143276	7.51964e-05	AKT1/BCL2/MAPK3/CASP3/SREBF1/GSK3B/MAPK8/KDR/ADRA1A/ADRB2/HMOX1/IL4/SNCA	13
BP	GO:0061919	process utilizing autophagic mechanism	13/116	496/18670	1.27796e-05	0.000143276	7.51964e-05	AKT1/BCL2/MAPK3/CASP3/SREBF1/GSK3B/MAPK8/KDR/ADRA1A/ADRB2/HMOX1/IL4/SNCA	13
BP	GO:0007162	negative regulation of cell adhesion	10/116	289/18670	1.30082e-05	0.000145381	7.63008e-05	AKT1/CASP3/PPARA/ADIPOQ/ABAT/IL2/CD80/CD86/IDO1/CYP1B1	10
BP	GO:0090132	epithelium migration	11/116	355/18670	1.33292e-05	0.000148502	7.79389e-05	PTGS2/AKT1/PPARG/MMP9/JUN/KDR/PRSS3/NOS3/HMOX1/IL4/CYP1B1	11
BP	GO:0009896	positive regulation of catabolic process	12/116	425/18670	1.34798e-05	0.00014971	7.85732e-05	AKT1/MAPK3/LDLR/PPARA/GSK3B/BAX/KDR/ADRB2/ADRA2A/HMOX1/IL4/SNCA	12
BP	GO:0050900	leukocyte migration	13/116	499/18670	1.36214e-05	0.000150812	7.91514e-05	AKT1/MAPK3/APOB/F7/CCL16/ICAM1/VCAM1/HMOX1/CCL2/CCL11/F2/C5/MMP1	13
BP	GO:0003015	heart process	10/116	292/18670	1.42243e-05	0.000156997	8.23977e-05	SOD1/SREBF1/SCN5A/KCNH2/CHRM2/ADRB1/ADRA1A/ADRA1B/NOS3/IL2	10
BP	GO:0045540	regulation of cholesterol biosynthetic process	5/116	50/18670	1.43903e-05	0.000157849	8.28445e-05	FASN/SOD1/APOB/HMGCR/SREBF1	5
BP	GO:0106118	regulation of sterol biosynthetic process	5/116	50/18670	1.43903e-05	0.000157849	8.28445e-05	FASN/SOD1/APOB/HMGCR/SREBF1	5
BP	GO:2001057	reactive nitrogen species metabolic process	6/116	85/18670	1.48135e-05	0.000161991	8.50186e-05	PTGS2/AKT1/NOS2/NOS3/ICAM1/CYP1B1	6
BP	GO:0090130	tissue migration	11/116	361/18670	1.55777e-05	0.000169825	8.91302e-05	PTGS2/AKT1/PPARG/MMP9/JUN/KDR/PRSS3/NOS3/HMOX1/IL4/CYP1B1	11
BP	GO:1903038	negative regulation of leukocyte cell-cell adhesion	7/116	129/18670	1.594e-05	0.000173244	9.09244e-05	AKT1/CASP3/PPARA/IL2/CD80/CD86/IDO1	7
BP	GO:1903034	regulation of response to wounding	8/116	179/18670	1.60712e-05	0.000174137	9.13931e-05	HMGCR/ABAT/F7/ADRA2A/NOS3/PLAU/CDKN1A/F2	8
BP	GO:0010565	regulation of cellular ketone metabolic process	8/116	180/18670	1.67325e-05	0.000179971	9.44548e-05	PTGS2/AKT1/PPARG/PPARA/SREBF1/ADIPOQ/EIF6/SNCA	8
BP	GO:0071346	cellular response to interferon-gamma	8/116	180/18670	1.67325e-05	0.000179971	9.44548e-05	PPARG/NOS2/CCL16/ICAM1/VCAM1/STAT1/CCL2/CCL11	8
BP	GO:0050671	positive regulation of lymphocyte proliferation	7/116	130/18670	1.67615e-05	0.000179971	9.44548e-05	BCL2/VCAM1/CDKN1A/IL2/IL4/CD80/CD86	7
BP	GO:0018105	peptidyl-serine phosphorylation	10/116	299/18670	1.74492e-05	0.000186791	9.80344e-05	PTGS2/AKT1/BCL2/MAPK3/MAPK1/GSK3B/BAX/MAPK8/IKBKB/SNCA	10
BP	GO:0032946	positive regulation of mononuclear cell proliferation	7/116	131/18670	1.76176e-05	0.000188027	9.86832e-05	BCL2/VCAM1/CDKN1A/IL2/IL4/CD80/CD86	7
BP	GO:0043401	steroid hormone mediated signaling pathway	8/116	182/18670	1.81239e-05	0.000192852	0.000101215	NR3C2/ESR1/PPARG/PPARA/NCOA1/AR/ESR2/TP63	8
BP	GO:0031348	negative regulation of defense response	9/116	239/18670	1.84386e-05	0.000195614	0.000102665	LDLR/SOD1/PPARG/GSTP1/PPARA/ADIPOQ/IL2/IL4/F2	9
BP	GO:0051222	positive regulation of protein transport	12/116	440/18670	1.90107e-05	0.000200693	0.000105331	PTGS2/BCL2/MAPK3/MAPK1/ABAT/GSK3B/TP63/MAPK8/CHRM1/ACHE/IL2/C5	12
BP	GO:0032800	receptor biosynthetic process	4/116	26/18670	1.90303e-05	0.000200693	0.000105331	PPARG/PPARA/ADIPOQ/ACHE	4
BP	GO:0032386	regulation of intracellular transport	11/116	370/18670	1.95667e-05	0.00020574	0.000107979	PTGS2/BCL2/MAPK3/MAPK1/SREBF1/ADIPOQ/GSK3B/TP63/MAPK8/CHRM1/HMOX1	11
BP	GO:1903035	negative regulation of response to wounding	6/116	90/18670	2.05638e-05	0.000215586	0.000113147	HMGCR/ABAT/NOS3/PLAU/CDKN1A/F2	6
BP	GO:0097345	mitochondrial outer membrane permeabilization	5/116	54/18670	2.10586e-05	0.000219478	0.00011519	BCL2/GSK3B/BAX/TP63/MAPK8	5
BP	GO:1904645	response to amyloid-beta	5/116	54/18670	2.10586e-05	0.000219478	0.00011519	GSK3B/MMP9/ADRB2/ICAM1/VCAM1	5
BP	GO:0051899	membrane depolarization	6/116	91/18670	2.19047e-05	0.00022763	0.000119468	BCL2/GOT1/SCN5A/KCNH2/JUN/KDR	6
BP	GO:0045932	negative regulation of muscle contraction	4/116	27/18670	2.22331e-05	0.000230368	0.000120905	PTGS2/SOD1/ADRA2C/ADRB2	4
BP	GO:0001541	ovarian follicle development	5/116	55/18670	2.30502e-05	0.00023745	0.000124622	ESR1/BCL2/SOD1/BAX/ICAM1	5
BP	GO:0046456	icosanoid biosynthetic process	5/116	55/18670	2.30502e-05	0.00023745	0.000124622	PTGS1/PTGS2/PLA2G4A/LTA4H/CBR1	5
BP	GO:0048872	homeostasis of number of cells	9/116	246/18670	2.3162e-05	0.000237913	0.000124865	AKT1/BCL2/CASP3/SOD1/BAX/NOS3/HMOX1/STAT1/IL2	9
BP	GO:0052547	regulation of peptidase activity	12/116	452/18670	2.47714e-05	0.000252527	0.000132535	PTGS2/AKT1/MAPK3/PPARG/BAX/CASP9/MMP9/TP63/TIMP1/SNCA/C3/C5	12
BP	GO:1901655	cellular response to ketone	6/116	93/18670	2.4798e-05	0.000252527	0.000132535	AKT1/PPARG/AR/CASP9/ICAM1/AKR1B1	6
BP	GO:1903351	cellular response to dopamine	6/116	93/18670	2.4798e-05	0.000252527	0.000132535	MAPK3/MAPK1/GSK3B/CHRM1/CHRM2/CHRM3	6
BP	GO:0040013	negative regulation of locomotion	11/116	381/18670	2.56214e-05	0.000259595	0.000136245	AKT1/BCL2/PPARG/GSTP1/ADIPOQ/TIMP1/HMOX1/CCL2/IL4/C5/CYP1B1	11
BP	GO:0036296	response to increased oxygen levels	4/116	28/18670	2.58145e-05	0.000259595	0.000136245	CAT/PPARG/CDKN1A/CYP1A1	4
BP	GO:0007189	adenylate cyclase-activating G protein-coupled receptor signaling pathway	7/116	139/18670	2.58572e-05	0.000259595	0.000136245	ADRB1/ADRA2C/ADRA1A/ADRA2B/ADRA1B/ADRB2/ADRA2A	7
BP	GO:0051588	regulation of neurotransmitter transport	7/116	139/18670	2.58572e-05	0.000259595	0.000136245	ABAT/GSK3B/CHRM2/MAOB/ADRA1A/SLC6A4/SNCA	7
BP	GO:0070665	positive regulation of leukocyte proliferation	7/116	139/18670	2.58572e-05	0.000259595	0.000136245	BCL2/VCAM1/CDKN1A/IL2/IL4/CD80/CD86	7
BP	GO:0033157	regulation of intracellular protein transport	9/116	250/18670	2.62964e-05	0.000262376	0.000137704	PTGS2/BCL2/MAPK1/SREBF1/ADIPOQ/GSK3B/TP63/MAPK8/CHRM1	9
BP	GO:1901216	positive regulation of neuron death	6/116	94/18670	2.63557e-05	0.000262376	0.000137704	CASP3/GSK3B/BAX/CASP9/JUN/SNCA	6
BP	GO:1903350	response to dopamine	6/116	94/18670	2.63557e-05	0.000262376	0.000137704	MAPK3/MAPK1/GSK3B/CHRM1/CHRM2/CHRM3	6
BP	GO:0050863	regulation of T cell activation	10/116	314/18670	2.65354e-05	0.000263427	0.000138255	AKT1/CASP3/SOD1/VCAM1/CCL2/IL2/IL4/CD80/CD86/IDO1	10
BP	GO:1904951	positive regulation of establishment of protein localization	12/116	456/18670	2.70036e-05	0.000266726	0.000139987	PTGS2/BCL2/MAPK3/MAPK1/ABAT/GSK3B/TP63/MAPK8/CHRM1/ACHE/IL2/C5	12
BP	GO:0042737	drug catabolic process	7/116	140/18670	2.70798e-05	0.000266726	0.000139987	CAT/MAOB/MAOA/SLC6A3/ACHE/SNCA/CYP3A4	7
BP	GO:0008016	regulation of heart contraction	9/116	251/18670	2.71339e-05	0.000266726	0.000139987	SREBF1/SCN5A/KCNH2/CHRM2/ADRB1/ADRA1A/ADRA1B/NOS3/IL2	9
BP	GO:0070472	regulation of uterine smooth muscle contraction	3/116	10/18670	2.71679e-05	0.000266726	0.000139987	ABAT/ADRA2C/ADRA2B	3
BP	GO:0042743	hydrogen peroxide metabolic process	5/116	57/18670	2.74707e-05	0.000268801	0.000141076	SOD1/CAT/MAOB/CYP1A1/SNCA	5
BP	GO:0051271	negative regulation of cellular component movement	11/116	384/18670	2.75306e-05	0.000268801	0.000141076	AKT1/BCL2/PPARG/GSTP1/ADIPOQ/TIMP1/HMOX1/CCL2/IL4/C5/CYP1B1	11
BP	GO:0042100	B cell proliferation	6/116	95/18670	2.79912e-05	0.00027255	0.000143044	BCL2/CASP3/BAX/CDKN1A/IL2/IL4	6
BP	GO:0051924	regulation of calcium ion transport	9/116	254/18670	2.97839e-05	0.000288597	0.000151466	PTGS2/BCL2/BAX/ADRA2A/NOS3/ICAM1/CCL2/SNCA/F2	9
BP	GO:0010575	positive regulation of vascular endothelial growth factor production	4/116	29/18670	2.98016e-05	0.000288597	0.000151466	PTGS2/C3/C5/CYP1B1	4
BP	GO:0031663	lipopolysaccharide-mediated signaling pathway	5/116	58/18670	2.99141e-05	0.000288899	0.000151624	AKT1/MAPK3/MAPK1/NOS3/CCL2	5
BP	GO:0001667	ameboidal-type cell migration	12/116	462/18670	3.06802e-05	0.000294231	0.000154423	PTGS2/AKT1/PPARG/MMP9/JUN/TIMP1/KDR/PRSS3/NOS3/HMOX1/IL4/CYP1B1	12
BP	GO:0002697	regulation of immune effector process	12/116	462/18670	3.06802e-05	0.000294231	0.000154423	MAPK3/NOS2/ICAM1/HMOX1/STAT1/IL2/IL4/CD80/CD86/C3/F2/C5	12
BP	GO:0022409	positive regulation of cell-cell adhesion	9/116	255/18670	3.07146e-05	0.000294231	0.000154423	RELA/AKT1/ICAM1/VCAM1/CCL2/IL2/IL4/CD80/CD86	9
BP	GO:1904064	positive regulation of cation transmembrane transport	7/116	144/18670	3.24564e-05	0.000309054	0.000162202	KCNH2/BAX/EPHB2/ADRB2/CCL2/SNCA/F2	7
BP	GO:0001836	release of cytochrome c from mitochondria	5/116	59/18670	3.25228e-05	0.000309054	0.000162202	AKT1/BCL2/BAX/MMP9/JUN	5
BP	GO:0097755	positive regulation of blood vessel diameter	5/116	59/18670	3.25228e-05	0.000309054	0.000162202	SOD1/ADRB1/ADRB2/NOS3/HMOX1	5
BP	GO:0018209	peptidyl-serine modification	10/116	322/18670	3.2861e-05	0.000311435	0.000163452	PTGS2/AKT1/BCL2/MAPK3/MAPK1/GSK3B/BAX/MAPK8/IKBKB/SNCA	10
BP	GO:0031099	regeneration	8/116	198/18670	3.31787e-05	0.00031361	0.000164593	BCL2/PPARG/GSTP1/UGT1A1/F7/JUN/CDKN1A/HMOX1	8
BP	GO:0001844	protein insertion into mitochondrial membrane involved in apoptotic signaling pathway	4/116	30/18670	3.42221e-05	0.000320911	0.000168425	BCL2/BAX/TP63/MAPK8	4
BP	GO:0010743	regulation of macrophage derived foam cell differentiation	4/116	30/18670	3.42221e-05	0.000320911	0.000168425	PPARG/APOB/PPARA/ADIPOQ	4
BP	GO:0042759	long-chain fatty acid biosynthetic process	4/116	30/18670	3.42221e-05	0.000320911	0.000168425	PTGS2/LTA4H/CYP1A1/CYP3A4	4
BP	GO:0042326	negative regulation of phosphorylation	12/116	468/18670	3.47852e-05	0.000325333	0.000170746	AKT1/CASP3/HMGCR/GSTP1/PPARA/ADIPOQ/BAX/JUN/EPHB2/CDKN1A/IL2/SNCA	12
BP	GO:1902110	positive regulation of mitochondrial membrane permeability involved in apoptotic process	5/116	60/18670	3.53046e-05	0.000328162	0.000172231	BCL2/GSK3B/BAX/TP63/MAPK8	5
BP	GO:0030301	cholesterol transport	6/116	99/18670	3.53691e-05	0.000328162	0.000172231	LDLR/APOB/ADIPOQ/AKR1C1/CES1/SOAT1	6
BP	GO:1901570	fatty acid derivative biosynthetic process	6/116	99/18670	3.53691e-05	0.000328162	0.000172231	PTGS1/PTGS2/FASN/PLA2G4A/LTA4H/CBR1	6
BP	GO:0035264	multicellular organism growth	7/116	146/18670	3.5457e-05	0.000328162	0.000172231	BCL2/SOD1/AR/CREB1/SLC6A3/ADRB1/ADRB2	7
BP	GO:0051091	positive regulation of DNA-binding transcription factor activity	9/116	261/18670	3.68335e-05	0.000339746	0.00017831	ESR1/RELA/AKT1/CAT/PPARG/AR/ESR2/ICAM1/IKBKB	9
BP	GO:0043524	negative regulation of neuron apoptotic process	7/116	147/18670	3.70407e-05	0.000339746	0.00017831	BCL2/SOD1/BAX/JUN/HMOX1/CCL2/SNCA	7
BP	GO:0019371	cyclooxygenase pathway	3/116	11/18670	3.71866e-05	0.000339746	0.00017831	PTGS1/PTGS2/CBR1	3
BP	GO:0034379	very-low-density lipoprotein particle assembly	3/116	11/18670	3.71866e-05	0.000339746	0.00017831	MTTP/APOB/SOAT1	3
BP	GO:0070471	uterine smooth muscle contraction	3/116	11/18670	3.71866e-05	0.000339746	0.00017831	ABAT/ADRA2C/ADRA2B	3
BP	GO:0022600	digestive system process	6/116	100/18670	3.74378e-05	0.000341164	0.000179055	LDLR/AKR1C1/CHRM1/CHRM3/ADRA2A/SLC5A1	6
BP	GO:0030888	regulation of B cell proliferation	5/116	61/18670	3.82673e-05	0.000347831	0.000182554	BCL2/CASP3/CDKN1A/IL2/IL4	5
BP	GO:0001963	synaptic transmission, dopaminergic	4/116	31/18670	3.91042e-05	0.000354532	0.000186071	PTGS2/SLC6A2/SLC6A4/SNCA	4
BP	GO:0097006	regulation of plasma lipoprotein particle levels	6/116	101/18670	3.96024e-05	0.000358135	0.000187962	LDLR/MTTP/APOB/ADIPOQ/SOAT1/HMOX1	6
BP	GO:0009267	cellular response to starvation	7/116	149/18670	4.03827e-05	0.000364264	0.000191178	BCL2/MAPK3/MAPK1/SREBF1/JUN/MAPK8/CDKN1A	7
BP	GO:0045766	positive regulation of angiogenesis	8/116	204/18670	4.10254e-05	0.000369125	0.00019373	PTGS2/KDR/NOS3/HMOX1/CCL11/CCR3/C3/CYP1B1	8
BP	GO:0002260	lymphocyte homeostasis	5/116	62/18670	4.14189e-05	0.000369856	0.000194114	AKT1/BCL2/CASP3/BAX/IL2	5
BP	GO:0050433	regulation of catecholamine secretion	5/116	62/18670	4.14189e-05	0.000369856	0.000194114	ABAT/ADRA2C/ADRA2B/ADRA2A/SNCA	5
BP	GO:1902686	mitochondrial outer membrane permeabilization involved in programmed cell death	5/116	62/18670	4.14189e-05	0.000369856	0.000194114	BCL2/GSK3B/BAX/TP63/MAPK8	5
BP	GO:0045785	positive regulation of cell adhesion	11/116	403/18670	4.27297e-05	0.000380605	0.000199755	RELA/AKT1/GSK3B/KDR/ICAM1/VCAM1/CCL2/IL2/IL4/CD80/CD86	11
BP	GO:0016042	lipid catabolic process	10/116	333/18670	4.36397e-05	0.000386772	0.000202992	AKT1/LDLR/APOB/PPARA/ADIPOQ/CES1/PLA2G4A/ADRA2A/CYP1B1/CYP3A4	10
BP	GO:0032147	activation of protein kinase activity	10/116	333/18670	4.36397e-05	0.000386772	0.000202992	AKT1/MAPK3/MAPK1/SOD1/ADRA2C/ADRA2B/ADRB2/ADRA2A/IL4/C5	10
BP	GO:0055088	lipid homeostasis	7/116	151/18670	4.39683e-05	0.000388715	0.000204011	LDLR/PPARG/MTTP/APOB/AKR1C1/GOT1/SOAT1	7
BP	GO:0042311	vasodilation	4/116	32/18670	4.44769e-05	0.000392236	0.000205859	SOD1/ADRB1/ADRB2/NOS3	4
BP	GO:0070555	response to interleukin-1	8/116	207/18670	4.54959e-05	0.000400228	0.000210054	RELA/MAPK3/CCL16/ICAM1/IKBKB/CCL2/CCL11/SNCA	8
BP	GO:0001890	placenta development	7/116	152/18670	4.58568e-05	0.000402407	0.000211197	PTGS2/AKT1/MAPK3/MAPK1/SOD1/PPARG/NCOA1	7
BP	GO:0008630	intrinsic apoptotic signaling pathway in response to DNA damage	6/116	104/18670	4.67053e-05	0.000407839	0.000214048	BCL2/BAX/CASP9/TP63/CDKN1A/HMOX1	6
BP	GO:0071887	leukocyte apoptotic process	6/116	104/18670	4.67053e-05	0.000407839	0.000214048	AKT1/CASP3/BAX/CASP9/IL2/IDO1	6
BP	GO:0007596	blood coagulation	10/116	336/18670	4.70569e-05	0.000409903	0.000215131	MAPK3/MAPK1/ABAT/F7/ADRA2C/ADRA2B/ADRA2A/NOS3/PLAU/F2	10
BP	GO:0034765	regulation of ion transmembrane transport	12/116	483/18670	4.72e-05	0.000410144	0.000215258	AKT1/SCN5A/KCNH2/BAX/MMP9/EPHB2/ADRB2/ADRA2A/GRIA2/CCL2/SNCA/F2	12
BP	GO:0050729	positive regulation of inflammatory response	7/116	153/18670	4.78113e-05	0.000414442	0.000217514	PTGS2/LDLR/ABCC1/IL2/IDO1/SNCA/C3	7
BP	GO:0006836	neurotransmitter transport	9/116	270/18670	4.79319e-05	0.000414477	0.000217532	ABAT/GSK3B/CHRM2/SLC6A2/MAOB/SLC6A3/ADRA1A/SLC6A4/SNCA	9
BP	GO:0043405	regulation of MAP kinase activity	10/116	337/18670	4.82456e-05	0.000414826	0.000217715	MAPK3/MAPK1/SOD1/HMGCR/GSTP1/ADIPOQ/EPHB2/ADRA2B/ADRA2A/C5	10
BP	GO:0035794	positive regulation of mitochondrial membrane permeability	5/116	64/18670	4.83225e-05	0.000414826	0.000217715	BCL2/GSK3B/BAX/TP63/MAPK8	5
BP	GO:0050432	catecholamine secretion	5/116	64/18670	4.83225e-05	0.000414826	0.000217715	ABAT/ADRA2C/ADRA2B/ADRA2A/SNCA	5
BP	GO:0051249	regulation of lymphocyte activation	12/116	485/18670	4.91156e-05	0.000420619	0.000220755	AKT1/BCL2/CASP3/SOD1/VCAM1/CDKN1A/CCL2/IL2/IL4/CD80/CD86/IDO1	12
BP	GO:0019336	phenol-containing compound catabolic process	3/116	12/18670	4.93575e-05	0.000421674	0.000221309	MAOB/MAOA/SLC6A3	3
BP	GO:0007599	hemostasis	10/116	341/18670	5.32605e-05	0.000453928	0.000238237	MAPK3/MAPK1/ABAT/F7/ADRA2C/ADRA2B/ADRA2A/NOS3/PLAU/F2	10
BP	GO:0034767	positive regulation of ion transmembrane transport	7/116	156/18670	5.40887e-05	0.000458786	0.000240787	KCNH2/BAX/EPHB2/ADRB2/CCL2/SNCA/F2	7
BP	GO:0042129	regulation of T cell proliferation	7/116	156/18670	5.40887e-05	0.000458786	0.000240787	CASP3/VCAM1/IL2/IL4/CD80/CD86/IDO1	7
BP	GO:0050817	coagulation	10/116	342/18670	5.45815e-05	0.000461864	0.000242402	MAPK3/MAPK1/ABAT/F7/ADRA2C/ADRA2B/ADRA2A/NOS3/PLAU/F2	10
BP	GO:0051926	negative regulation of calcium ion transport	5/116	66/18670	5.60837e-05	0.000471209	0.000247307	PTGS2/BCL2/ADRA2A/NOS3/ICAM1	5
BP	GO:1902108	regulation of mitochondrial membrane permeability involved in apoptotic process	5/116	66/18670	5.60837e-05	0.000471209	0.000247307	BCL2/GSK3B/BAX/TP63/MAPK8	5
BP	GO:1905710	positive regulation of membrane permeability	5/116	66/18670	5.60837e-05	0.000471209	0.000247307	BCL2/GSK3B/BAX/TP63/MAPK8	5
BP	GO:0043467	regulation of generation of precursor metabolites and energy	7/116	157/18670	5.63253e-05	0.000472123	0.000247787	AKT1/PPARA/NOS2/GSK3B/EIF6/IL4/SNCA	7
BP	GO:0010574	regulation of vascular endothelial growth factor production	4/116	34/18670	5.68131e-05	0.000473481	0.000248499	PTGS2/C3/C5/CYP1B1	4
BP	GO:0032148	activation of protein kinase B activity	4/116	34/18670	5.68131e-05	0.000473481	0.000248499	AKT1/ADRA2C/ADRA2B/ADRA2A	4
BP	GO:0030099	myeloid cell differentiation	11/116	416/18670	5.6887e-05	0.000473481	0.000248499	CASP3/FASN/PPARG/ADIPOQ/CASP9/MMP9/JUN/CREB1/EIF6/STAT1/IL4	11
BP	GO:0043281	regulation of cysteine-type endopeptidase activity involved in apoptotic process	8/116	215/18670	5.9446e-05	0.000493624	0.000259071	PTGS2/AKT1/PPARG/BAX/CASP9/MMP9/TP63/SNCA	8
BP	GO:0030522	intracellular receptor signaling pathway	9/116	278/18670	6.00527e-05	0.000497499	0.000261105	ESR1/RELA/PPARG/PPARA/SREBF1/NCOA1/AR/ESR2/TP63	9
BP	GO:0048662	negative regulation of smooth muscle cell proliferation	5/116	67/18670	6.03081e-05	0.000498453	0.000261606	PPARG/GSTP1/ADIPOQ/CDKN1A/HMOX1	5
BP	GO:0007259	receptor signaling pathway via JAK-STAT	7/116	159/18670	6.1026e-05	0.000503216	0.000264105	STAT1/CCL2/IL2/IL4/F2/CYP1B1/AKR1B1	7
BP	GO:0001893	maternal placenta development	4/116	35/18670	6.38373e-05	0.000523061	0.000274521	PTGS2/AKT1/MAPK3/MAPK1	4
BP	GO:0010745	negative regulation of macrophage derived foam cell differentiation	3/116	13/18670	6.38741e-05	0.000523061	0.000274521	PPARG/PPARA/ADIPOQ	3
BP	GO:0042178	xenobiotic catabolic process	3/116	13/18670	6.38741e-05	0.000523061	0.000274521	GSTP1/UGT1A1/CYP1A1	3
BP	GO:0016239	positive regulation of macroautophagy	5/116	68/18670	6.47738e-05	0.000527996	0.000277111	MAPK3/KDR/ADRB2/HMOX1/IL4	5
BP	GO:0019915	lipid storage	5/116	68/18670	6.47738e-05	0.000527996	0.000277111	PPARG/APOB/PPARA/SOAT1/C3	5
BP	GO:0044262	cellular carbohydrate metabolic process	9/116	282/18670	6.70231e-05	0.000545081	0.000286077	NCOA2/AKT1/PPARA/ADIPOQ/GOT1/GSK3B/MGAM/SNCA/AKR1B1	9
BP	GO:0002699	positive regulation of immune effector process	8/116	219/18670	6.76567e-05	0.000548749	0.000288003	MAPK3/NOS2/HMOX1/IL2/IL4/CD80/CD86/C3	8
BP	GO:0051052	regulation of DNA metabolic process	10/116	351/18670	6.77831e-05	0.000548749	0.000288003	AKT1/MAPK3/MAPK1/PPARG/ADIPOQ/CHEK1/BAX/CDKN1A/IL2/IL4	10
BP	GO:0032409	regulation of transporter activity	9/116	283/18670	6.88685e-05	0.000555284	0.000291432	BCL2/PPARG/MMP9/EPHB2/ADRB2/ADRA2A/GRIA2/CCL2/SNCA	9
BP	GO:0052548	regulation of endopeptidase activity	11/116	425/18670	6.89027e-05	0.000555284	0.000291432	PTGS2/AKT1/PPARG/BAX/CASP9/MMP9/TP63/TIMP1/SNCA/C3/C5	11
BP	GO:0034381	plasma lipoprotein particle clearance	5/116	69/18670	6.94904e-05	0.000557492	0.000292591	LDLR/APOB/ADIPOQ/SOAT1/HMOX1	5
BP	GO:0042698	ovulation cycle	5/116	69/18670	6.94904e-05	0.000557492	0.000292591	ESR1/CASP3/NCOA1/NOS3/MMP7	5
BP	GO:0001938	positive regulation of endothelial cell proliferation	6/116	112/18670	7.07339e-05	0.00056619	0.000297156	AKT1/JUN/KDR/HMOX1/CCL11/CCR3	6
BP	GO:0010573	vascular endothelial growth factor production	4/116	36/18670	7.1474e-05	0.000569548	0.000298919	PTGS2/C3/C5/CYP1B1	4
BP	GO:0097242	amyloid-beta clearance	4/116	36/18670	7.1474e-05	0.000569548	0.000298919	LDLR/HMGCR/IL4/C3	4
BP	GO:0051348	negative regulation of transferase activity	9/116	285/18670	7.26879e-05	0.000577925	0.000303315	AKT1/CASP3/PPARG/HMGCR/GSTP1/ADIPOQ/GSK3B/EPHB2/CDKN1A	9
BP	GO:0043200	response to amino acid	6/116	113/18670	7.43255e-05	0.000589627	0.000309457	RELA/CASP3/GSTP1/F7/CREB1/ICAM1	6
BP	GO:0001933	negative regulation of protein phosphorylation	11/116	429/18670	7.49056e-05	0.000592906	0.000311178	AKT1/CASP3/HMGCR/GSTP1/ADIPOQ/BAX/JUN/EPHB2/CDKN1A/IL2/SNCA	11
BP	GO:0045444	fat cell differentiation	8/116	223/18670	7.67896e-05	0.000606467	0.000318295	PTGS2/AKT1/PPARG/SREBF1/ADIPOQ/CREB1/ADRB1/ADRB2	8
BP	GO:0051480	regulation of cytosolic calcium ion concentration	10/116	357/18670	7.80191e-05	0.000614811	0.000322674	ESR1/BCL2/GOT1/BAX/ADRA1A/ADRA1B/IL2/CCR3/SNCA/F2	10
BP	GO:0045777	positive regulation of blood pressure	4/116	37/18670	7.97548e-05	0.000624336	0.000327673	ADRB1/ADRA1A/ADRA2B/ADRA1B	4
BP	GO:0045923	positive regulation of fatty acid metabolic process	4/116	37/18670	7.97548e-05	0.000624336	0.000327673	PTGS2/PPARG/PPARA/ADIPOQ	4
BP	GO:0098926	postsynaptic signal transduction	4/116	37/18670	7.97548e-05	0.000624336	0.000327673	RELA/CHRM1/CHRM2/CHRM3	4
BP	GO:0032963	collagen metabolic process	6/116	115/18670	8.1945e-05	0.000638668	0.000335195	PPARG/GOT1/MMP9/F2/MMP1/MMP7	6
BP	GO:1900542	regulation of purine nucleotide metabolic process	6/116	115/18670	8.1945e-05	0.000638668	0.000335195	PPARA/NOS2/NOS3/EIF6/IL4/SNCA	6
BP	GO:0010632	regulation of epithelial cell migration	9/116	291/18670	8.52334e-05	0.000662844	0.000347884	PTGS2/AKT1/PPARG/MMP9/JUN/KDR/NOS3/HMOX1/IL4	9
BP	GO:0007569	cell aging	6/116	116/18670	8.59813e-05	0.0006672	0.00035017	BCL2/SOD1/CHEK1/TP63/ICAM1/CDKN1A	6
BP	GO:0032094	response to food	4/116	38/18670	8.87121e-05	0.000685397	0.000359721	AKT1/PPARA/SREBF1/CYP1A1	4
BP	GO:0050892	intestinal absorption	4/116	38/18670	8.87121e-05	0.000685397	0.000359721	LDLR/AKR1C1/ADRA2A/SLC5A1	4
BP	GO:0018108	peptidyl-tyrosine phosphorylation	10/116	363/18670	8.95413e-05	0.000689282	0.000361759	MAPK3/ADIPOQ/EPHB2/KDR/ADRA1A/ADRA2A/ICAM1/IL2/IL4/CD80	10
BP	GO:0097696	receptor signaling pathway via STAT	7/116	169/18670	8.96027e-05	0.000689282	0.000361759	STAT1/CCL2/IL2/IL4/F2/CYP1B1/AKR1B1	7
BP	GO:0006140	regulation of nucleotide metabolic process	6/116	117/18670	9.01744e-05	0.000692181	0.000363281	PPARA/NOS2/NOS3/EIF6/IL4/SNCA	6
BP	GO:0032945	negative regulation of mononuclear cell proliferation	5/116	73/18670	9.10591e-05	0.000694472	0.000364483	CASP3/IL2/CD80/CD86/IDO1	5
BP	GO:0043627	response to estrogen	5/116	73/18670	9.10591e-05	0.000694472	0.000364483	ESR1/MAPK1/PPARG/F7/HMOX1	5
BP	GO:0050672	negative regulation of lymphocyte proliferation	5/116	73/18670	9.10591e-05	0.000694472	0.000364483	CASP3/IL2/CD80/CD86/IDO1	5
BP	GO:0060249	anatomical structure homeostasis	11/116	439/18670	9.1911e-05	0.000699468	0.000367105	PTGS2/BCL2/MAPK3/MAPK1/SOD1/BAX/SLC6A2/LYZ/ADRB2/NOS3/AKR1B1	11
BP	GO:0001894	tissue homeostasis	8/116	229/18670	9.23933e-05	0.000701636	0.000368243	PTGS2/BCL2/SOD1/BAX/LYZ/ADRB2/NOS3/AKR1B1	8
BP	GO:1904018	positive regulation of vasculature development	8/116	230/18670	9.5233e-05	0.000721659	0.000378752	PTGS2/KDR/NOS3/HMOX1/CCL11/CCR3/C3/CYP1B1	8
BP	GO:0018212	peptidyl-tyrosine modification	10/116	366/18670	9.58243e-05	0.000724595	0.000380293	MAPK3/ADIPOQ/EPHB2/KDR/ADRA1A/ADRA2A/ICAM1/IL2/IL4/CD80	10
BP	GO:0010634	positive regulation of epithelial cell migration	7/116	171/18670	9.64528e-05	0.000727799	0.000381974	PTGS2/AKT1/MMP9/JUN/KDR/NOS3/HMOX1	7
BP	GO:0031670	cellular response to nutrient	5/116	74/18670	9.71769e-05	0.000731709	0.000384027	PTGS2/SOD1/PPARG/NCOA1/HMOX1	5
BP	GO:0034349	glial cell apoptotic process	3/116	15/18670	0.0001007	0.000753446	0.000395435	CASP3/CASP9/CCL2	3
BP	GO:0051770	positive regulation of nitric-oxide synthase biosynthetic process	3/116	15/18670	0.0001007	0.000753446	0.000395435	KDR/STAT1/CCL2	3
BP	GO:0090494	dopamine uptake	3/116	15/18670	0.0001007	0.000753446	0.000395435	SLC6A2/SLC6A3/SNCA	3
BP	GO:0001659	temperature homeostasis	7/116	173/18670	0.000103724	0.000771316	0.000404813	PTGS2/ADIPOQ/ABAT/ADRB1/ADRB2/ACHE/IL4	7
BP	GO:0010508	positive regulation of autophagy	6/116	120/18670	0.000103739	0.000771316	0.000404813	MAPK3/GSK3B/KDR/ADRB2/HMOX1/IL4	6
BP	GO:0022612	gland morphogenesis	6/116	120/18670	0.000103739	0.000771316	0.000404813	ESR1/BCL2/AR/BAX/TP63/CCL11	6
BP	GO:0009755	hormone-mediated signaling pathway	8/116	233/18670	0.00010419	0.000773049	0.000405723	NR3C2/ESR1/PPARG/PPARA/NCOA1/AR/ESR2/TP63	8
BP	GO:1900371	regulation of purine nucleotide biosynthetic process	4/116	40/18670	0.000108788	0.000805484	0.000422746	NOS2/NOS3/IL4/SNCA	4
BP	GO:0046902	regulation of mitochondrial membrane permeability	5/116	76/18670	0.000110356	0.000815398	0.000427949	BCL2/GSK3B/BAX/TP63/MAPK8	5
BP	GO:0002695	negative regulation of leukocyte activation	7/116	175/18670	0.000111435	0.000821656	0.000431234	CASP3/LDLR/HMOX1/IL2/CD80/CD86/IDO1	7
BP	GO:0090316	positive regulation of intracellular protein transport	7/116	176/18670	0.000115461	0.000849585	0.000445892	PTGS2/BCL2/MAPK1/GSK3B/TP63/MAPK8/CHRM1	7
BP	GO:0043122	regulation of I-kappaB kinase/NF-kappaB signaling	8/116	237/18670	0.000117207	0.000860651	0.0004517	ESR1/RELA/AKT1/GSTP1/ADIPOQ/HMOX1/IKBKB/STAT1	8
BP	GO:0030808	regulation of nucleotide biosynthetic process	4/116	41/18670	0.000119973	0.000871955	0.000457632	NOS2/NOS3/IL4/SNCA	4
BP	GO:0030890	positive regulation of B cell proliferation	4/116	41/18670	0.000119973	0.000871955	0.000457632	BCL2/CDKN1A/IL2/IL4	4
BP	GO:0050873	brown fat cell differentiation	4/116	41/18670	0.000119973	0.000871955	0.000457632	PTGS2/ADIPOQ/ADRB1/ADRB2	4
BP	GO:0150077	regulation of neuroinflammatory response	4/116	41/18670	0.000119973	0.000871955	0.000457632	PTGS2/LDLR/MMP9/IL4	4
BP	GO:1902893	regulation of pri-miRNA transcription by RNA polymerase II	4/116	41/18670	0.000119973	0.000871955	0.000457632	RELA/PPARA/SREBF1/JUN	4
BP	GO:0006837	serotonin transport	3/116	16/18670	0.000123377	0.000885824	0.000464911	MAOB/SLC6A4/SNCA	3
BP	GO:0010885	regulation of cholesterol storage	3/116	16/18670	0.000123377	0.000885824	0.000464911	PPARG/APOB/PPARA	3
BP	GO:0014061	regulation of norepinephrine secretion	3/116	16/18670	0.000123377	0.000885824	0.000464911	ADRA2C/ADRA2B/ADRA2A	3
BP	GO:0032225	regulation of synaptic transmission, dopaminergic	3/116	16/18670	0.000123377	0.000885824	0.000464911	PTGS2/SLC6A4/SNCA	3
BP	GO:0090493	catecholamine uptake	3/116	16/18670	0.000123377	0.000885824	0.000464911	SLC6A2/SLC6A3/SNCA	3
BP	GO:1900451	positive regulation of glutamate receptor signaling pathway	3/116	16/18670	0.000123377	0.000885824	0.000464911	EPHB2/ADRB2/CCL2	3
BP	GO:2000116	regulation of cysteine-type endopeptidase activity	8/116	239/18670	0.000124204	0.000888836	0.000466492	PTGS2/AKT1/PPARG/BAX/CASP9/MMP9/TP63/SNCA	8
BP	GO:0014013	regulation of gliogenesis	6/116	124/18670	0.000124297	0.000888836	0.000466492	RELA/LDLR/PPARG/CREB1/CHRM1/F2	6
BP	GO:0072347	response to anesthetic	5/116	78/18670	0.000124866	0.000891111	0.000467686	RELA/ABAT/F7/SLC6A3/SNCA	5
BP	GO:0071347	cellular response to interleukin-1	7/116	179/18670	0.000128257	0.000911652	0.000478467	RELA/MAPK3/CCL16/ICAM1/IKBKB/CCL2/CCL11	7
BP	GO:2001235	positive regulation of apoptotic signaling pathway	7/116	179/18670	0.000128257	0.000911652	0.000478467	BCL2/SOD1/GSK3B/BAX/MMP9/TP63/MAPK8	7
BP	GO:0046688	response to copper ion	4/116	42/18670	0.00013197	0.000936167	0.000491333	SOD1/ICAM1/CYP1A1/SNCA	4
BP	GO:0030193	regulation of blood coagulation	5/116	79/18670	0.000132647	0.000937232	0.000491892	ABAT/F7/NOS3/PLAU/F2	5
BP	GO:0043536	positive regulation of blood vessel endothelial cell migration	5/116	79/18670	0.000132647	0.000937232	0.000491892	PTGS2/AKT1/KDR/NOS3/HMOX1	5
BP	GO:0006874	cellular calcium ion homeostasis	11/116	458/18670	0.000133442	0.000940979	0.000493859	ESR1/BCL2/GOT1/BAX/ADRA1A/ADRA1B/IL2/CCL11/CCR3/SNCA/F2	11
BP	GO:0018107	peptidyl-threonine phosphorylation	6/116	126/18670	0.000135721	0.000955156	0.000501299	AKT1/BCL2/MAPK1/CHEK1/GSK3B/MAPK8	6
BP	GO:0045765	regulation of angiogenesis	10/116	383/18670	0.000138953	0.000975965	0.000512221	PTGS2/PPARG/KDR/NOS3/HMOX1/STAT1/CCL11/CCR3/C3/CYP1B1	10
BP	GO:1900046	regulation of hemostasis	5/116	80/18670	0.000140794	0.000986949	0.000517985	ABAT/F7/NOS3/PLAU/F2	5
BP	GO:0035270	endocrine system development	6/116	127/18670	0.000141738	0.000991015	0.000520119	AKT1/MAPK3/MAPK1/GSK3B/CREB1/SLC6A3	6
BP	GO:0031349	positive regulation of defense response	10/116	384/18670	0.000141932	0.000991015	0.000520119	PTGS2/RELA/MAPK3/LDLR/ABCC1/IKBKB/IL2/IDO1/SNCA/C3	10
BP	GO:0008631	intrinsic apoptotic signaling pathway in response to oxidative stress	4/116	43/18670	0.000144811	0.00100323	0.00052653	AKT1/BCL2/SOD1/CYP1B1	4
BP	GO:0031279	regulation of cyclase activity	4/116	43/18670	0.000144811	0.00100323	0.00052653	MAPK3/NOS2/MAPK8/NOS3	4
BP	GO:0034198	cellular response to amino acid starvation	4/116	43/18670	0.000144811	0.00100323	0.00052653	MAPK3/MAPK1/MAPK8/CDKN1A	4
BP	GO:1904646	cellular response to amyloid-beta	4/116	43/18670	0.000144811	0.00100323	0.00052653	GSK3B/ADRB2/ICAM1/VCAM1	4
BP	GO:0010224	response to UV-B	3/116	17/18670	0.000149137	0.00102251	0.000536647	RELA/BCL2/CDKN1A	3
BP	GO:0030540	female genitalia development	3/116	17/18670	0.000149137	0.00102251	0.000536647	ESR1/BAX/TP63	3
BP	GO:0048243	norepinephrine secretion	3/116	17/18670	0.000149137	0.00102251	0.000536647	ADRA2C/ADRA2B/ADRA2A	3
BP	GO:0050665	hydrogen peroxide biosynthetic process	3/116	17/18670	0.000149137	0.00102251	0.000536647	SOD1/MAOB/CYP1A1	3
BP	GO:0090185	negative regulation of kidney development	3/116	17/18670	0.000149137	0.00102251	0.000536647	ADIPOQ/MMP9/STAT1	3
BP	GO:0022617	extracellular matrix disassembly	5/116	81/18670	0.000149319	0.00102251	0.000536647	PRSS1/MMP9/TIMP1/MMP1/MMP7	5
BP	GO:0019933	cAMP-mediated signaling	7/116	184/18670	0.000152128	0.00103774	0.000544643	ADRB1/ADRA2C/ADRA1A/ADRA2B/ADRA1B/ADRB2/ADRA2A	7
BP	GO:2000045	regulation of G1/S transition of mitotic cell cycle	7/116	184/18670	0.000152128	0.00103774	0.000544643	AKT1/BCL2/BAX/CDKN1A/CYP1A1/CCL2/CCND3	7
BP	GO:0044106	cellular amine metabolic process	6/116	129/18670	0.000154403	0.00105124	0.000551729	ABAT/MAOB/MAOA/SLC6A3/IDO1/SNCA	6
BP	GO:0051235	maintenance of location	9/116	315/18670	0.000155167	0.00105443	0.0005534	AKT1/PPARG/APOB/PPARA/SOAT1/BAX/SNCA/C3/F2	9
BP	GO:1903708	positive regulation of hemopoiesis	7/116	185/18670	0.000157309	0.00106694	0.000559966	JUN/CREB1/STAT1/IL2/IL4/CD80/CD86	7
BP	GO:0034644	cellular response to UV	5/116	82/18670	0.000158233	0.00107116	0.000562185	PTGS2/CHEK1/BAX/CASP9/CDKN1A	5
BP	GO:0006638	neutral lipid metabolic process	6/116	130/18670	0.000161063	0.00108825	0.000571151	LDLR/CAT/APOB/SREBF1/SNCA/C3	6
BP	GO:0045926	negative regulation of growth	8/116	249/18670	0.000164576	0.00110987	0.0005825	BCL2/PPARG/PPARA/ESR2/ADRB1/ADRB2/SLC6A4/CDKN1A	8
BP	GO:0055074	calcium ion homeostasis	11/116	471/18670	0.000170293	0.00114568	0.000601293	ESR1/BCL2/GOT1/BAX/ADRA1A/ADRA1B/IL2/CCL11/CCR3/SNCA/F2	11
BP	GO:0007204	positive regulation of cytosolic calcium ion concentration	9/116	319/18670	0.00017053	0.00114568	0.000601293	ESR1/BCL2/BAX/ADRA1A/ADRA1B/IL2/CCR3/SNCA/F2	9
BP	GO:0032570	response to progesterone	4/116	45/18670	0.000173169	0.00115902	0.000608296	NCOA2/RELA/SREBF1/NCOA1	4
BP	GO:0051204	protein insertion into mitochondrial membrane	4/116	45/18670	0.000173169	0.00115902	0.000608296	BCL2/BAX/TP63/MAPK8	4
BP	GO:0010507	negative regulation of autophagy	5/116	84/18670	0.000177277	0.00117986	0.00061923	AKT1/BCL2/ADRA1A/HMOX1/SNCA	5
BP	GO:0046889	positive regulation of lipid biosynthetic process	5/116	84/18670	0.000177277	0.00117986	0.00061923	PTGS2/AKT1/LDLR/SREBF1/CREB1	5
BP	GO:0050818	regulation of coagulation	5/116	84/18670	0.000177277	0.00117986	0.00061923	ABAT/F7/NOS3/PLAU/F2	5
BP	GO:0001504	neurotransmitter uptake	4/116	46/18670	0.000188757	0.00124136	0.00065151	SLC6A2/SLC6A3/SLC6A4/SNCA	4
BP	GO:0002673	regulation of acute inflammatory response	4/116	46/18670	0.000188757	0.00124136	0.00065151	PTGS2/PPARG/GSTP1/C3	4
BP	GO:0010883	regulation of lipid storage	4/116	46/18670	0.000188757	0.00124136	0.00065151	PPARG/APOB/PPARA/C3	4
BP	GO:0060443	mammary gland morphogenesis	4/116	46/18670	0.000188757	0.00124136	0.00065151	ESR1/AR/BAX/CCL11	4
BP	GO:1904036	negative regulation of epithelial cell apoptotic process	4/116	46/18670	0.000188757	0.00124136	0.00065151	KDR/ICAM1/HMOX1/IL4	4
BP	GO:1990928	response to amino acid starvation	4/116	46/18670	0.000188757	0.00124136	0.00065151	MAPK3/MAPK1/MAPK8/CDKN1A	4
BP	GO:0001503	ossification	10/116	398/18670	0.000189657	0.00124136	0.00065151	PTGS2/AKT1/BCL2/MAPK3/MAPK1/FASN/CAT/TP63/ADRB2/ACHE	10
BP	GO:0006766	vitamin metabolic process	6/116	134/18670	0.000190012	0.00124136	0.00065151	ABCC1/PRSS1/PRSS3/CYP1A1/CYP3A4/CBR1	6
BP	GO:0007006	mitochondrial membrane organization	6/116	134/18670	0.000190012	0.00124136	0.00065151	BCL2/GSK3B/BAX/TP63/MAPK8/SNCA	6
BP	GO:0018210	peptidyl-threonine modification	6/116	134/18670	0.000190012	0.00124136	0.00065151	AKT1/BCL2/MAPK1/CHEK1/GSK3B/MAPK8	6
BP	GO:0050731	positive regulation of peptidyl-tyrosine phosphorylation	7/116	192/18670	0.000197717	0.00128192	0.000672796	ADIPOQ/ADRA1A/ADRA2A/ICAM1/IL2/IL4/CD80	7
BP	GO:0001776	leukocyte homeostasis	5/116	86/18670	0.000198023	0.00128192	0.000672796	AKT1/BCL2/CASP3/BAX/IL2	5
BP	GO:0008625	extrinsic apoptotic signaling pathway via death domain receptors	5/116	86/18670	0.000198023	0.00128192	0.000672796	BCL2/BAX/NOS3/ICAM1/HMOX1	5
BP	GO:0060291	long-term synaptic potentiation	5/116	86/18670	0.000198023	0.00128192	0.000672796	MAPK1/GSK3B/CREB1/EPHB2/SNCA	5
BP	GO:0090559	regulation of membrane permeability	5/116	86/18670	0.000198023	0.00128192	0.000672796	BCL2/GSK3B/BAX/TP63/MAPK8	5
BP	GO:0006953	acute-phase response	4/116	47/18670	0.000205332	0.00131962	0.000692582	PTGS2/UGT1A1/CD163/F2	4
BP	GO:0048806	genitalia development	4/116	47/18670	0.000205332	0.00131962	0.000692582	ESR1/AR/BAX/TP63	4
BP	GO:0070849	response to epidermal growth factor	4/116	47/18670	0.000205332	0.00131962	0.000692582	AKT1/MAPK3/MAPK1/GSTP1	4
BP	GO:0090151	establishment of protein localization to mitochondrial membrane	4/116	47/18670	0.000205332	0.00131962	0.000692582	BCL2/BAX/TP63/MAPK8	4
BP	GO:0002544	chronic inflammatory response	3/116	19/18670	0.000210603	0.00133897	0.000702736	VCAM1/CCL11/IDO1	3
BP	GO:0003085	negative regulation of systemic arterial blood pressure	3/116	19/18670	0.000210603	0.00133897	0.000702736	ADRB1/ADRA1A/ADRB2	3
BP	GO:0007213	G protein-coupled acetylcholine receptor signaling pathway	3/116	19/18670	0.000210603	0.00133897	0.000702736	CHRM1/CHRM2/CHRM3	3
BP	GO:0010544	negative regulation of platelet activation	3/116	19/18670	0.000210603	0.00133897	0.000702736	ABAT/NOS3/F2	3
BP	GO:0033189	response to vitamin A	3/116	19/18670	0.000210603	0.00133897	0.000702736	CAT/PPARG/CYP1A1	3
BP	GO:2000696	regulation of epithelial cell differentiation involved in kidney development	3/116	19/18670	0.000210603	0.00133897	0.000702736	ADIPOQ/MMP9/STAT1	3
BP	GO:0010675	regulation of cellular carbohydrate metabolic process	6/116	137/18670	0.000214303	0.00135522	0.000711265	NCOA2/AKT1/PPARA/ADIPOQ/GSK3B/SNCA	6
BP	GO:0034605	cellular response to heat	6/116	137/18670	0.000214303	0.00135522	0.000711265	PTGS2/MAPK3/MAPK1/GSK3B/CDKN1A/HMOX1	6
BP	GO:0072655	establishment of protein localization to mitochondrion	6/116	137/18670	0.000214303	0.00135522	0.000711265	AKT1/BCL2/SREBF1/BAX/TP63/MAPK8	6
BP	GO:1904035	regulation of epithelial cell apoptotic process	5/116	88/18670	0.00022057	0.00139237	0.000730767	KDR/ICAM1/HMOX1/CCL2/IL4	5
BP	GO:0008584	male gonad development	6/116	138/18670	0.000222922	0.00140472	0.000737248	ESR1/BCL2/NCOA1/AR/BAX/ICAM1	6
BP	GO:0002685	regulation of leukocyte migration	7/116	196/18670	0.000224331	0.0014111	0.000740597	AKT1/MAPK3/F7/ICAM1/HMOX1/CCL2/C5	7
BP	GO:0046546	development of primary male sexual characteristics	6/116	139/18670	0.000231812	0.00145558	0.000763941	ESR1/BCL2/NCOA1/AR/BAX/ICAM1	6
BP	GO:0046427	positive regulation of receptor signaling pathway via JAK-STAT	5/116	89/18670	0.000232551	0.00145575	0.00076403	IL2/IL4/F2/CYP1B1/AKR1B1	5
BP	GO:0046883	regulation of hormone secretion	8/116	262/18670	0.000232658	0.00145575	0.00076403	HMGCR/SREBF1/ADIPOQ/ABAT/NOS2/CREB1/ADRA2C/ADRA2A	8
BP	GO:0051251	positive regulation of lymphocyte activation	9/116	334/18670	0.000239924	0.00149845	0.000786436	AKT1/BCL2/VCAM1/CDKN1A/CCL2/IL2/IL4/CD80/CD86	9
BP	GO:0002686	negative regulation of leukocyte migration	4/116	49/18670	0.00024159	0.00149845	0.000786436	AKT1/HMOX1/CCL2/C5	4
BP	GO:0003254	regulation of membrane depolarization	4/116	49/18670	0.00024159	0.00149845	0.000786436	BCL2/GOT1/SCN5A/KDR	4
BP	GO:0030857	negative regulation of epithelial cell differentiation	4/116	49/18670	0.00024159	0.00149845	0.000786436	GSK3B/MMP9/TP63/STAT1	4
BP	GO:0043124	negative regulation of I-kappaB kinase/NF-kappaB signaling	4/116	49/18670	0.00024159	0.00149845	0.000786436	ESR1/GSTP1/ADIPOQ/STAT1	4
BP	GO:0043255	regulation of carbohydrate biosynthetic process	5/116	90/18670	0.000245021	0.00151708	0.000796218	AKT1/PPARA/ADIPOQ/GSK3B/SNCA	5
BP	GO:0006109	regulation of carbohydrate metabolic process	7/116	199/18670	0.000246131	0.0015213	0.000798432	NCOA2/AKT1/PPARA/ADIPOQ/GSK3B/EIF6/SNCA	7
BP	GO:0070585	protein localization to mitochondrion	6/116	141/18670	0.000250429	0.00154518	0.000810966	AKT1/BCL2/SREBF1/BAX/TP63/MAPK8	6
BP	GO:0072503	cellular divalent inorganic cation homeostasis	11/116	493/18670	0.00025238	0.00155452	0.000815866	ESR1/BCL2/GOT1/BAX/ADRA1A/ADRA1B/IL2/CCL11/CCR3/SNCA/F2	11
BP	GO:0009746	response to hexose	7/116	202/18670	0.000269606	0.00165203	0.000867045	PTGS2/CASP3/HMGCR/SREBF1/ADIPOQ/ADRA2A/ICAM1	7
BP	GO:0050870	positive regulation of T cell activation	7/116	202/18670	0.000269606	0.00165203	0.000867045	AKT1/VCAM1/CCL2/IL2/IL4/CD80/CD86	7
BP	GO:1902806	regulation of cell cycle G1/S phase transition	7/116	202/18670	0.000269606	0.00165203	0.000867045	AKT1/BCL2/BAX/CDKN1A/CYP1A1/CCL2/CCND3	7
BP	GO:0022898	regulation of transmembrane transporter activity	8/116	268/18670	0.000271079	0.0016578	0.000870072	BCL2/MMP9/EPHB2/ADRB2/ADRA2A/GRIA2/CCL2/SNCA	8
BP	GO:1904894	positive regulation of receptor signaling pathway via STAT	5/116	92/18670	0.00027148	0.0016578	0.000870072	IL2/IL4/F2/CYP1B1/AKR1B1	5
BP	GO:0007249	I-kappaB kinase/NF-kappaB signaling	8/116	269/18670	0.00027796	0.00169446	0.000889312	ESR1/RELA/AKT1/GSTP1/ADIPOQ/HMOX1/IKBKB/STAT1	8
BP	GO:0002446	neutrophil mediated immunity	11/116	499/18670	0.000279853	0.00170308	0.000893834	MAPK1/CAT/GSTP1/MMP9/LYZ/PRSS3/LTA4H/PLAU/MGAM/C3/F2	11
BP	GO:1902107	positive regulation of leukocyte differentiation	6/116	144/18670	0.000280541	0.00170434	0.000894499	JUN/CREB1/IL2/IL4/CD80/CD86	6
BP	GO:0007566	embryo implantation	4/116	51/18670	0.000282237	0.00171172	0.000898373	PTGS2/SOD1/MMP9/TIMP1	4
BP	GO:0007589	body fluid secretion	5/116	93/18670	0.000285496	0.0017197	0.000902558	NCOA1/CREB1/CHRM1/CHRM3/SLC6A3	5
BP	GO:0051952	regulation of amine transport	5/116	93/18670	0.000285496	0.0017197	0.000902558	ABAT/ADRA2C/ADRA2B/ADRA2A/SNCA	5
BP	GO:0002573	myeloid leukocyte differentiation	7/116	204/18670	0.000286234	0.0017197	0.000902558	FASN/PPARG/ADIPOQ/MMP9/JUN/CREB1/IL4	7
BP	GO:0017000	antibiotic biosynthetic process	3/116	21/18670	0.000286455	0.0017197	0.000902558	SOD1/MAOB/CYP1A1	3
BP	GO:0048245	eosinophil chemotaxis	3/116	21/18670	0.000286455	0.0017197	0.000902558	CCL16/CCL2/CCL11	3
BP	GO:0051900	regulation of mitochondrial depolarization	3/116	21/18670	0.000286455	0.0017197	0.000902558	BCL2/GOT1/KDR	3
BP	GO:0007612	learning	6/116	145/18670	0.000291186	0.00174221	0.000914374	PTGS2/HMGCR/JUN/CREB1/EPHB2/BCHE	6
BP	GO:0071901	negative regulation of protein serine/threonine kinase activity	6/116	145/18670	0.000291186	0.00174221	0.000914374	AKT1/CASP3/HMGCR/GSTP1/ADIPOQ/CDKN1A	6
BP	GO:1902105	regulation of leukocyte differentiation	8/116	272/18670	0.000299468	0.00178875	0.0009388	SOD1/ADIPOQ/JUN/CREB1/IL2/IL4/CD80/CD86	8
BP	GO:1901342	regulation of vasculature development	10/116	422/18670	0.000302831	0.00180581	0.00094775	PTGS2/PPARG/KDR/NOS3/HMOX1/STAT1/CCL11/CCR3/C3/CYP1B1	10
BP	GO:0015872	dopamine transport	4/116	52/18670	0.0003043	0.00181153	0.000950754	ABAT/SLC6A2/SLC6A3/SNCA	4
BP	GO:0010212	response to ionizing radiation	6/116	147/18670	0.000313427	0.00186274	0.00097763	BCL2/CASP3/BAX/ICAM1/VCAM1/CDKN1A	6
BP	GO:0043542	endothelial cell migration	8/116	274/18670	0.000314548	0.00186375	0.000978159	PTGS2/AKT1/PPARG/KDR/PRSS3/NOS3/HMOX1/CYP1B1	8
BP	GO:0042102	positive regulation of T cell proliferation	5/116	95/18670	0.000315169	0.00186375	0.000978159	VCAM1/IL2/IL4/CD80/CD86	5
BP	GO:0050810	regulation of steroid biosynthetic process	5/116	95/18670	0.000315169	0.00186375	0.000978159	FASN/SOD1/APOB/HMGCR/SREBF1	5
BP	GO:0016051	carbohydrate biosynthetic process	7/116	208/18670	0.000321964	0.00189655	0.000995376	AKT1/PPARA/ADIPOQ/GOT1/GSK3B/SNCA/AKR1B1	7
BP	GO:0016054	organic acid catabolic process	8/116	275/18670	0.000322318	0.00189655	0.000995376	AKT1/PPARA/ADIPOQ/GOT1/ABAT/NOS2/NOS3/IDO1	8
BP	GO:0046395	carboxylic acid catabolic process	8/116	275/18670	0.000322318	0.00189655	0.000995376	AKT1/PPARA/ADIPOQ/GOT1/ABAT/NOS2/NOS3/IDO1	8
BP	GO:0014065	phosphatidylinositol 3-kinase signaling	6/116	148/18670	0.000325035	0.00190938	0.00100211	AKT1/MAPK3/MAPK1/CAT/KDR/F2	6
BP	GO:0030195	negative regulation of blood coagulation	4/116	53/18670	0.000327574	0.00192112	0.00100827	ABAT/NOS3/PLAU/F2	4
BP	GO:0009235	cobalamin metabolic process	3/116	22/18670	0.000330186	0.00192374	0.00100965	ABCC1/PRSS1/PRSS3	3
BP	GO:0010866	regulation of triglyceride biosynthetic process	3/116	22/18670	0.000330186	0.00192374	0.00100965	LDLR/SREBF1/C3	3
BP	GO:0010869	regulation of receptor biosynthetic process	3/116	22/18670	0.000330186	0.00192374	0.00100965	PPARG/PPARA/ADIPOQ	3
BP	GO:0071379	cellular response to prostaglandin stimulus	3/116	22/18670	0.000330186	0.00192374	0.00100965	AKT1/PPARG/APOB	3
BP	GO:0042632	cholesterol homeostasis	5/116	96/18670	0.000330854	0.00192448	0.00101003	LDLR/MTTP/APOB/AKR1C1/SOAT1	5
BP	GO:0001822	kidney development	8/116	278/18670	0.000346573	0.00200272	0.0010511	BCL2/CAT/ADIPOQ/BAX/CASP9/MMP9/STAT1/AKR1B1	8
BP	GO:0009165	nucleotide biosynthetic process	8/116	278/18670	0.000346573	0.00200272	0.0010511	PTGS2/MAPK1/FASN/NOS2/NOS3/IL4/IDO1/SNCA	8
BP	GO:0015908	fatty acid transport	5/116	97/18670	0.000347123	0.00200272	0.0010511	AKT1/PPARG/PPARA/NOS2/PLA2G4A	5
BP	GO:0055092	sterol homeostasis	5/116	97/18670	0.000347123	0.00200272	0.0010511	LDLR/MTTP/APOB/AKR1C1/SOAT1	5
BP	GO:0120162	positive regulation of cold-induced thermogenesis	5/116	97/18670	0.000347123	0.00200272	0.0010511	ADIPOQ/ADRB1/ADRB2/ACHE/IL4	5
BP	GO:0050994	regulation of lipid catabolic process	4/116	54/18670	0.000352095	0.00202483	0.0010627	AKT1/LDLR/PPARA/ADRA2A	4
BP	GO:1900047	negative regulation of hemostasis	4/116	54/18670	0.000352095	0.00202483	0.0010627	ABAT/NOS3/PLAU/F2	4
BP	GO:0019935	cyclic-nucleotide-mediated signaling	7/116	212/18670	0.000361192	0.00207379	0.0010884	ADRB1/ADRA2C/ADRA1A/ADRA2B/ADRA1B/ADRB2/ADRA2A	7
BP	GO:0050764	regulation of phagocytosis	5/116	98/18670	0.00036399	0.00208649	0.00109506	SOD1/PPARG/ADIPOQ/CCL2/C3	5
BP	GO:0006816	calcium ion transport	10/116	434/18670	0.000377859	0.00214945	0.00112811	PTGS2/BCL2/BAX/ADRA1A/ADRA2A/NOS3/ICAM1/CCL2/SNCA/F2	10
BP	GO:0030810	positive regulation of nucleotide biosynthetic process	3/116	23/18670	0.000377999	0.00214945	0.00112811	NOS2/NOS3/IL4	3
BP	GO:0051589	negative regulation of neurotransmitter transport	3/116	23/18670	0.000377999	0.00214945	0.00112811	ABAT/MAOB/SNCA	3
BP	GO:0051882	mitochondrial depolarization	3/116	23/18670	0.000377999	0.00214945	0.00112811	BCL2/GOT1/KDR	3
BP	GO:1900373	positive regulation of purine nucleotide biosynthetic process	3/116	23/18670	0.000377999	0.00214945	0.00112811	NOS2/NOS3/IL4	3
BP	GO:1901293	nucleoside phosphate biosynthetic process	8/116	282/18670	0.000381211	0.00216426	0.00113588	PTGS2/MAPK1/FASN/NOS2/NOS3/IL4/IDO1/SNCA	8
BP	GO:0015837	amine transport	5/116	100/18670	0.000399577	0.00226491	0.0011887	ABAT/ADRA2C/ADRA2B/ADRA2A/SNCA	5
BP	GO:0044242	cellular lipid catabolic process	7/116	217/18670	0.000415521	0.00235153	0.00123417	AKT1/LDLR/APOB/PPARA/ADIPOQ/PLA2G4A/CYP1B1	7
BP	GO:0002027	regulation of heart rate	5/116	101/18670	0.000418326	0.00236364	0.00124052	SREBF1/SCN5A/KCNH2/ADRB1/ADRA1A	5
BP	GO:0005996	monosaccharide metabolic process	8/116	287/18670	0.000428426	0.00240959	0.00126464	NCOA2/AKT1/UGT1A1/PPARA/ADIPOQ/GOT1/GSK3B/AKR1B1	8
BP	GO:0010640	regulation of platelet-derived growth factor receptor signaling pathway	3/116	24/18670	0.000430048	0.00240959	0.00126464	ADIPOQ/F7/SNCA	3
BP	GO:0046697	decidualization	3/116	24/18670	0.000430048	0.00240959	0.00126464	PTGS2/MAPK3/MAPK1	3
BP	GO:0030856	regulation of epithelial cell differentiation	6/116	156/18670	0.000430527	0.00240959	0.00126464	ADIPOQ/GSK3B/MMP9/TP63/IKBKB/STAT1	6
BP	GO:0043535	regulation of blood vessel endothelial cell migration	6/116	156/18670	0.000430527	0.00240959	0.00126464	PTGS2/AKT1/PPARG/KDR/NOS3/HMOX1	6
BP	GO:1905952	regulation of lipid localization	6/116	156/18670	0.000430527	0.00240959	0.00126464	AKT1/PPARG/APOB/PPARA/ADIPOQ/C3	6
BP	GO:0043525	positive regulation of neuron apoptotic process	4/116	57/18670	0.00043353	0.00241878	0.00126946	CASP3/BAX/CASP9/JUN	4
BP	GO:0050819	negative regulation of coagulation	4/116	57/18670	0.00043353	0.00241878	0.00126946	ABAT/NOS3/PLAU/F2	4
BP	GO:0034766	negative regulation of ion transmembrane transport	5/116	103/18670	0.000457807	0.00255023	0.00133845	AKT1/KCNH2/MMP9/EPHB2/ADRA2A	5
BP	GO:0030520	intracellular estrogen receptor signaling pathway	4/116	58/18670	0.000463427	0.00257347	0.00135065	ESR1/AR/ESR2/TP63	4
BP	GO:0071385	cellular response to glucocorticoid stimulus	4/116	58/18670	0.000463427	0.00257347	0.00135065	GSTP1/UGT1A1/CASP9/ICAM1	4
BP	GO:0019233	sensory perception of pain	5/116	104/18670	0.00047857	0.00265341	0.0013926	PTGS2/MAPK3/MAPK1/ADRA2C/CCL2	5
BP	GO:0060444	branching involved in mammary gland duct morphogenesis	3/116	25/18670	0.000486484	0.00268638	0.00140991	ESR1/AR/CCL11	3
BP	GO:0072677	eosinophil migration	3/116	25/18670	0.000486484	0.00268638	0.00140991	CCL16/CCL2/CCL11	3
BP	GO:0030198	extracellular matrix organization	9/116	368/18670	0.000486783	0.00268638	0.00140991	PRSS1/MMP9/TIMP1/KDR/ICAM1/VCAM1/CYP1B1/MMP1/MMP7	9
BP	GO:0072001	renal system development	8/116	293/18670	0.000491255	0.00270685	0.00142065	BCL2/CAT/ADIPOQ/BAX/CASP9/MMP9/STAT1/AKR1B1	8
BP	GO:0046661	male sex differentiation	6/116	160/18670	0.000492419	0.00270907	0.00142181	ESR1/BCL2/NCOA1/AR/BAX/ICAM1	6
BP	GO:0042130	negative regulation of T cell proliferation	4/116	59/18670	0.000494766	0.00271358	0.00142418	CASP3/CD80/CD86/IDO1	4
BP	GO:2000351	regulation of endothelial cell apoptotic process	4/116	59/18670	0.000494766	0.00271358	0.00142418	KDR/ICAM1/CCL2/IL4	4
BP	GO:0006909	phagocytosis	9/116	369/18670	0.000496391	0.00271411	0.00142446	MAPK3/MAPK1/LDLR/SOD1/PPARG/ADIPOQ/CCL2/CD247/C3	9
BP	GO:0043062	extracellular structure organization	9/116	369/18670	0.000496391	0.00271411	0.00142446	PRSS1/MMP9/TIMP1/KDR/ICAM1/VCAM1/CYP1B1/MMP1/MMP7	9
BP	GO:0006641	triglyceride metabolic process	5/116	105/18670	0.000500034	0.00272983	0.00143271	LDLR/CAT/APOB/SREBF1/C3	5
BP	GO:0016236	macroautophagy	8/116	295/18670	0.000513787	0.00280061	0.00146986	AKT1/MAPK3/CASP3/MAPK8/KDR/ADRB2/HMOX1/IL4	8
BP	GO:0060740	prostate gland epithelium morphogenesis	3/116	26/18670	0.000547457	0.00297048	0.00155901	ESR1/AR/TP63	3
BP	GO:1900739	regulation of protein insertion into mitochondrial membrane involved in apoptotic signaling pathway	3/116	26/18670	0.000547457	0.00297048	0.00155901	BCL2/TP63/MAPK8	3
BP	GO:1900740	positive regulation of protein insertion into mitochondrial membrane involved in apoptotic signaling pathway	3/116	26/18670	0.000547457	0.00297048	0.00155901	BCL2/TP63/MAPK8	3
BP	GO:0071384	cellular response to corticosteroid stimulus	4/116	61/18670	0.000561922	0.00304432	0.00159776	GSTP1/UGT1A1/CASP9/ICAM1	4
BP	GO:0032526	response to retinoic acid	5/116	108/18670	0.000568788	0.00306284	0.00160748	PPARG/SREBF1/NCOA1/CREB1/SLC6A4	5
BP	GO:0099565	chemical synaptic transmission, postsynaptic	5/116	108/18670	0.000568788	0.00306284	0.00160748	AKT1/ABAT/GSK3B/ADRB2/SNCA	5
BP	GO:1904659	glucose transmembrane transport	5/116	108/18670	0.000568788	0.00306284	0.00160748	AKT1/ADIPOQ/C3/SLC5A2/SLC5A1	5
BP	GO:2000278	regulation of DNA biosynthetic process	5/116	108/18670	0.000568788	0.00306284	0.00160748	MAPK3/MAPK1/PPARG/ADIPOQ/CDKN1A	5
BP	GO:0032388	positive regulation of intracellular transport	7/116	229/18670	0.000572827	0.00307992	0.00161645	PTGS2/BCL2/MAPK1/GSK3B/TP63/MAPK8/CHRM1	7
BP	GO:2001242	regulation of intrinsic apoptotic signaling pathway	6/116	165/18670	0.000579298	0.00311001	0.00163224	PTGS2/AKT1/BCL2/SOD1/BAX/MMP9	6
BP	GO:0051205	protein insertion into membrane	4/116	62/18670	0.000597819	0.0032046	0.00168189	BCL2/BAX/TP63/MAPK8	4
BP	GO:0051188	cofactor biosynthetic process	7/116	231/18670	0.000603121	0.00322815	0.00169425	PTGS2/FASN/SOD1/MAOB/CYP1A1/IDO1/SNCA	7
BP	GO:0002696	positive regulation of leukocyte activation	9/116	380/18670	0.000612767	0.00325223	0.00170688	AKT1/BCL2/VCAM1/CDKN1A/CCL2/IL2/IL4/CD80/CD86	9
BP	GO:0002026	regulation of the force of heart contraction	3/116	27/18670	0.00061311	0.00325223	0.00170688	ADRB1/ADRA1A/NOS3	3
BP	GO:0015721	bile acid and bile salt transport	3/116	27/18670	0.00061311	0.00325223	0.00170688	NCOA2/AKR1C1/NCOA1	3
BP	GO:0035902	response to immobilization stress	3/116	27/18670	0.00061311	0.00325223	0.00170688	PPARG/GOT1/CYP1A1	3
BP	GO:0098810	neurotransmitter reuptake	3/116	27/18670	0.00061311	0.00325223	0.00170688	SLC6A2/SLC6A4/SNCA	3
BP	GO:2000144	positive regulation of DNA-templated transcription, initiation	3/116	27/18670	0.00061311	0.00325223	0.00170688	ESR1/JUN/CREB1	3
BP	GO:0042176	regulation of protein catabolic process	9/116	381/18670	0.000624371	0.00330643	0.00173533	RELA/AKT1/LDLR/HMGCR/NOS2/GSK3B/TIMP1/ADRA2A/SNCA	9
BP	GO:0051346	negative regulation of hydrolase activity	10/116	463/18670	0.000625189	0.00330643	0.00173533	PTGS2/AKT1/GSK3B/MMP9/TIMP1/NOS3/IKBKB/SNCA/C3/C5	10
BP	GO:0046888	negative regulation of hormone secretion	4/116	63/18670	0.000635314	0.00335499	0.00176081	HMGCR/SREBF1/ADIPOQ/ADRA2A	4
BP	GO:0001906	cell killing	6/116	168/18670	0.000636869	0.00335821	0.0017625	NOS2/LYZ/ICAM1/IL4/C3/F2	6
BP	GO:0072676	lymphocyte migration	5/116	111/18670	0.00064441	0.00338792	0.0017781	AKT1/CCL16/ICAM1/CCL2/CCL11	5
BP	GO:1904019	epithelial cell apoptotic process	5/116	111/18670	0.00064441	0.00338792	0.0017781	KDR/ICAM1/HMOX1/CCL2/IL4	5
BP	GO:0038095	Fc-epsilon receptor signaling pathway	6/116	169/18670	0.000657014	0.00344908	0.0018102	RELA/MAPK3/MAPK1/JUN/MAPK8/IKBKB	6
BP	GO:0006469	negative regulation of protein kinase activity	7/116	235/18670	0.000667529	0.00349911	0.00183646	AKT1/CASP3/HMGCR/GSTP1/ADIPOQ/EPHB2/CDKN1A	7
BP	GO:0008645	hexose transmembrane transport	5/116	112/18670	0.000671217	0.00350295	0.00183847	AKT1/ADIPOQ/C3/SLC5A2/SLC5A1	5
BP	GO:0010906	regulation of glucose metabolic process	5/116	112/18670	0.000671217	0.00350295	0.00183847	NCOA2/AKT1/PPARA/ADIPOQ/GSK3B	5
BP	GO:0050868	negative regulation of T cell activation	5/116	112/18670	0.000671217	0.00350295	0.00183847	CASP3/IL2/CD80/CD86/IDO1	5
BP	GO:0045600	positive regulation of fat cell differentiation	4/116	64/18670	0.000674447	0.00350436	0.00183921	PTGS2/AKT1/PPARG/CREB1	4
BP	GO:0048645	animal organ formation	4/116	64/18670	0.000674447	0.00350436	0.00183921	MAPK3/MAPK1/AR/TP63	4
BP	GO:1900449	regulation of glutamate receptor signaling pathway	4/116	64/18670	0.000674447	0.00350436	0.00183921	EPHB2/ADRB2/GRIA2/CCL2	4
BP	GO:0046879	hormone secretion	8/116	308/18670	0.000681548	0.00351078	0.00184258	HMGCR/SREBF1/ADIPOQ/ABAT/NOS2/CREB1/ADRA2C/ADRA2A	8
BP	GO:0001516	prostaglandin biosynthetic process	3/116	28/18670	0.000683585	0.00351078	0.00184258	PTGS1/PTGS2/CBR1	3
BP	GO:0009065	glutamine family amino acid catabolic process	3/116	28/18670	0.000683585	0.00351078	0.00184258	GOT1/NOS2/NOS3	3
BP	GO:0033598	mammary gland epithelial cell proliferation	3/116	28/18670	0.000683585	0.00351078	0.00184258	ESR1/MAPK1/BAX	3
BP	GO:0034377	plasma lipoprotein particle assembly	3/116	28/18670	0.000683585	0.00351078	0.00184258	MTTP/APOB/SOAT1	3
BP	GO:0046457	prostanoid biosynthetic process	3/116	28/18670	0.000683585	0.00351078	0.00184258	PTGS1/PTGS2/CBR1	3
BP	GO:0060512	prostate gland morphogenesis	3/116	28/18670	0.000683585	0.00351078	0.00184258	ESR1/AR/TP63	3
BP	GO:0095500	acetylcholine receptor signaling pathway	3/116	28/18670	0.000683585	0.00351078	0.00184258	CHRM1/CHRM2/CHRM3	3
BP	GO:0046620	regulation of organ growth	5/116	113/18670	0.000698851	0.00357884	0.0018783	AKT1/MAPK1/SOD1/PPARA/SLC6A4	5
BP	GO:0048640	negative regulation of developmental growth	5/116	113/18670	0.000698851	0.00357884	0.0018783	PPARA/ADRB1/ADRB2/SLC6A4/CDKN1A	5
BP	GO:0051187	cofactor catabolic process	4/116	65/18670	0.000715257	0.00365233	0.00191687	CAT/UGT1A1/HMOX1/SNCA	4
BP	GO:0072577	endothelial cell apoptotic process	4/116	65/18670	0.000715257	0.00365233	0.00191687	KDR/ICAM1/CCL2/IL4	4
BP	GO:0030258	lipid modification	7/116	238/18670	0.000719326	0.00366784	0.00192501	AKT1/PPARG/PPARA/ADIPOQ/SOAT1/CYP1A1/CYP3A4	7
BP	GO:0051262	protein tetramerization	6/116	172/18670	0.000720425	0.00366818	0.00192519	CAT/HMGCR/TP63/ACHE/SNCA/CD247	6
BP	GO:0050708	regulation of protein secretion	10/116	472/18670	0.00072484	0.00368223	0.00193256	MAPK3/HMGCR/SREBF1/ABAT/NOS2/ADRA2C/ADRA2A/ACHE/IL2/C5	10
BP	GO:0015749	monosaccharide transmembrane transport	5/116	114/18670	0.000727328	0.00368223	0.00193256	AKT1/ADIPOQ/C3/SLC5A2/SLC5A1	5
BP	GO:0042035	regulation of cytokine biosynthetic process	5/116	114/18670	0.000727328	0.00368223	0.00193256	RELA/HMOX1/IL4/CD80/CD86	5
BP	GO:0042752	regulation of circadian rhythm	5/116	114/18670	0.000727328	0.00368223	0.00193256	PPARG/PPARA/GSK3B/MAPK8/CREB1	5
BP	GO:1903706	regulation of hemopoiesis	10/116	475/18670	0.000760839	0.0038464	0.00201873	SOD1/ADIPOQ/JUN/CREB1/EIF6/STAT1/IL2/IL4/CD80/CD86	10
BP	GO:0006898	receptor-mediated endocytosis	8/116	314/18670	0.000772624	0.00389762	0.00204561	LDLR/APOB/CD163/ADRB2/ACHE/IL4/SNCA/C3	8
BP	GO:0038093	Fc receptor signaling pathway	7/116	241/18670	0.00077426	0.00389762	0.00204561	RELA/MAPK3/MAPK1/JUN/MAPK8/IKBKB/CD247	7
BP	GO:0042593	glucose homeostasis	7/116	241/18670	0.00077426	0.00389762	0.00204561	AKT1/PPARG/HMGCR/ADIPOQ/ADRA1B/ADRA2A/ICAM1	7
BP	GO:0034219	carbohydrate transmembrane transport	5/116	116/18670	0.000786874	0.00394993	0.00207306	AKT1/ADIPOQ/C3/SLC5A2/SLC5A1	5
BP	GO:1900180	regulation of protein localization to nucleus	5/116	116/18670	0.000786874	0.00394993	0.00207306	PTGS2/AKT1/MAPK1/GSK3B/F2	5
BP	GO:0031098	stress-activated protein kinase signaling cascade	8/116	315/18670	0.000788714	0.00395358	0.00207498	AKT1/MAPK3/MAPK1/HMGCR/GSTP1/MAPK8/IKBKB/AKR1B1	8
BP	GO:0050867	positive regulation of cell activation	9/116	394/18670	0.000792335	0.00396534	0.00208115	AKT1/BCL2/VCAM1/CDKN1A/CCL2/IL2/IL4/CD80/CD86	9
BP	GO:0033500	carbohydrate homeostasis	7/116	242/18670	0.000793292	0.00396534	0.00208115	AKT1/PPARG/HMGCR/ADIPOQ/ADRA1B/ADRA2A/ICAM1	7
BP	GO:0042108	positive regulation of cytokine biosynthetic process	4/116	67/18670	0.000802068	0.00400358	0.00210122	RELA/HMOX1/CD80/CD86	4
BP	GO:0070838	divalent metal ion transport	10/116	479/18670	0.000811122	0.00404294	0.00212188	PTGS2/BCL2/BAX/ADRA1A/ADRA2A/NOS3/ICAM1/CCL2/SNCA/F2	10
BP	GO:0050796	regulation of insulin secretion	6/116	176/18670	0.000812229	0.00404294	0.00212188	HMGCR/SREBF1/ABAT/NOS2/ADRA2C/ADRA2A	6
BP	GO:0009914	hormone transport	8/116	317/18670	0.000821704	0.00408438	0.00214363	HMGCR/SREBF1/ADIPOQ/ABAT/NOS2/CREB1/ADRA2C/ADRA2A	8
BP	GO:0019318	hexose metabolic process	7/116	244/18670	0.000832465	0.00412633	0.00216564	NCOA2/AKT1/PPARA/ADIPOQ/GOT1/GSK3B/AKR1B1	7
BP	GO:0031334	positive regulation of protein-containing complex assembly	7/116	244/18670	0.000832465	0.00412633	0.00216564	ESR1/GSK3B/BAX/CREB1/ICAM1/CCL11/MMP1	7
BP	GO:0001782	B cell homeostasis	3/116	30/18670	0.000839555	0.00412694	0.00216596	BCL2/CASP3/BAX	3
BP	GO:0046320	regulation of fatty acid oxidation	3/116	30/18670	0.000839555	0.00412694	0.00216596	AKT1/PPARG/PPARA	3
BP	GO:0048147	negative regulation of fibroblast proliferation	3/116	30/18670	0.000839555	0.00412694	0.00216596	PPARG/GSTP1/BAX	3
BP	GO:0048873	homeostasis of number of cells within a tissue	3/116	30/18670	0.000839555	0.00412694	0.00216596	BCL2/BAX/NOS3	3
BP	GO:1905144	response to acetylcholine	3/116	30/18670	0.000839555	0.00412694	0.00216596	CHRM1/CHRM2/CHRM3	3
BP	GO:1905145	cellular response to acetylcholine	3/116	30/18670	0.000839555	0.00412694	0.00216596	CHRM1/CHRM2/CHRM3	3
BP	GO:0035924	cellular response to vascular endothelial growth factor stimulus	4/116	68/18670	0.000848149	0.00416343	0.00218511	RELA/AKT1/KDR/VCAM1	4
BP	GO:0016049	cell growth	10/116	484/18670	0.000877799	0.00430303	0.00225838	AKT1/BCL2/PPARG/PPARA/ESR2/GSK3B/ADRA1A/CDKN1A/IL2/F2	10
BP	GO:0043312	neutrophil degranulation	10/116	485/18670	0.000891662	0.00436497	0.00229089	MAPK1/CAT/GSTP1/MMP9/LYZ/PRSS3/LTA4H/PLAU/MGAM/C3	10
BP	GO:0050766	positive regulation of phagocytosis	4/116	69/18670	0.000896067	0.00437448	0.00229588	SOD1/PPARG/CCL2/C3	4
BP	GO:0070227	lymphocyte apoptotic process	4/116	69/18670	0.000896067	0.00437448	0.00229588	AKT1/BAX/IL2/IDO1	4
BP	GO:0072511	divalent inorganic cation transport	10/116	486/18670	0.000905704	0.00441546	0.00231739	PTGS2/BCL2/BAX/ADRA1A/ADRA2A/NOS3/ICAM1/CCL2/SNCA/F2	10
BP	GO:0043534	blood vessel endothelial cell migration	6/116	180/18670	0.00091282	0.00444406	0.0023324	PTGS2/AKT1/PPARG/KDR/NOS3/HMOX1	6
BP	GO:0010543	regulation of platelet activation	3/116	31/18670	0.000925318	0.00446818	0.00234506	ABAT/NOS3/F2	3
BP	GO:0034694	response to prostaglandin	3/116	31/18670	0.000925318	0.00446818	0.00234506	AKT1/PPARG/APOB	3
BP	GO:0040018	positive regulation of multicellular organism growth	3/116	31/18670	0.000925318	0.00446818	0.00234506	BCL2/CREB1/SLC6A3	3
BP	GO:0043457	regulation of cellular respiration	3/116	31/18670	0.000925318	0.00446818	0.00234506	NOS2/IL4/SNCA	3
BP	GO:0045742	positive regulation of epidermal growth factor receptor signaling pathway	3/116	31/18670	0.000925318	0.00446818	0.00234506	AKT1/MMP9/ADRA2A	3
BP	GO:1902895	positive regulation of pri-miRNA transcription by RNA polymerase II	3/116	31/18670	0.000925318	0.00446818	0.00234506	RELA/SREBF1/JUN	3
BP	GO:0009615	response to virus	8/116	323/18670	0.000927392	0.00447212	0.00234712	RELA/BCL2/APOB/CHRM2/CYP1A1/IKBKB/STAT1/CCL11	8
BP	GO:0002283	neutrophil activation involved in immune response	10/116	488/18670	0.000934335	0.00449949	0.00236149	MAPK1/CAT/GSTP1/MMP9/LYZ/PRSS3/LTA4H/PLAU/MGAM/C3	10
BP	GO:0048015	phosphatidylinositol-mediated signaling	6/116	181/18670	0.000939406	0.00451779	0.00237109	AKT1/MAPK3/MAPK1/CAT/KDR/F2	6
BP	GO:0010951	negative regulation of endopeptidase activity	7/116	250/18670	0.000959236	0.00460693	0.00241788	PTGS2/AKT1/MMP9/TIMP1/SNCA/C3/C5	7
BP	GO:1905477	positive regulation of protein localization to membrane	5/116	122/18670	0.000987449	0.00473603	0.00248563	AKT1/BCL2/TP63/MAPK8/EPHB2	5
BP	GO:0042440	pigment metabolic process	4/116	71/18670	0.000997571	0.00477812	0.00250773	BCL2/UGT1A1/TYR/HMOX1	4
BP	GO:0046685	response to arsenic-containing substance	3/116	32/18670	0.00101644	0.00484239	0.00254146	CDKN1A/HMOX1/CYP1A1	3
BP	GO:0055094	response to lipoprotein particle	3/116	32/18670	0.00101644	0.00484239	0.00254146	AKT1/LDLR/PPARG	3
BP	GO:0065005	protein-lipid complex assembly	3/116	32/18670	0.00101644	0.00484239	0.00254146	MTTP/APOB/SOAT1	3
BP	GO:1901661	quinone metabolic process	3/116	32/18670	0.00101644	0.00484239	0.00254146	HMGCR/AKR1C1/AKR1B1	3
BP	GO:0048017	inositol lipid-mediated signaling	6/116	184/18670	0.00102275	0.00486595	0.00255382	AKT1/MAPK3/MAPK1/CAT/KDR/F2	6
BP	GO:0042089	cytokine biosynthetic process	5/116	123/18670	0.00102425	0.00486657	0.00255415	RELA/HMOX1/IL4/CD80/CD86	5
BP	GO:1903747	regulation of establishment of protein localization to mitochondrion	4/116	72/18670	0.00105124	0.00498811	0.00261794	BCL2/SREBF1/TP63/MAPK8	4
BP	GO:0014066	regulation of phosphatidylinositol 3-kinase signaling	5/116	124/18670	0.00106207	0.00501939	0.00263435	MAPK3/MAPK1/CAT/KDR/F2	5
BP	GO:0042107	cytokine metabolic process	5/116	124/18670	0.00106207	0.00501939	0.00263435	RELA/HMOX1/IL4/CD80/CD86	5
BP	GO:0051101	regulation of DNA binding	5/116	124/18670	0.00106207	0.00501939	0.00263435	PPARG/MMP9/JUN/MAPK8/HMOX1	5
BP	GO:0042119	neutrophil activation	10/116	498/18670	0.00108889	0.00513933	0.0026973	MAPK1/CAT/GSTP1/MMP9/LYZ/PRSS3/LTA4H/PLAU/MGAM/C3	10
BP	GO:0050730	regulation of peptidyl-tyrosine phosphorylation	7/116	256/18670	0.00110077	0.0051777	0.00271744	ADIPOQ/ADRA1A/ADRA2A/ICAM1/IL2/IL4/CD80	7
BP	GO:0009063	cellular amino acid catabolic process	5/116	125/18670	0.00110091	0.0051777	0.00271744	GOT1/ABAT/NOS2/NOS3/IDO1	5
BP	GO:0006801	superoxide metabolic process	4/116	73/18670	0.0011069	0.0051777	0.00271744	SOD1/GSTP1/NOS2/NOS3	4
BP	GO:0033555	multicellular organismal response to stress	4/116	73/18670	0.0011069	0.0051777	0.00271744	BCL2/SLC6A2/ADRB1/IDO1	4
BP	GO:0045685	regulation of glial cell differentiation	4/116	73/18670	0.0011069	0.0051777	0.00271744	RELA/LDLR/PPARG/F2	4
BP	GO:1901983	regulation of protein acetylation	4/116	73/18670	0.0011069	0.0051777	0.00271744	MAPK3/CHEK1/GSK3B/SNCA	4
BP	GO:0048167	regulation of synaptic plasticity	6/116	187/18670	0.00111168	0.0051777	0.00271744	PTGS2/MAPK1/GSK3B/CREB1/EPHB2/SNCA	6
BP	GO:1905475	regulation of protein localization to membrane	6/116	187/18670	0.00111168	0.0051777	0.00271744	AKT1/BCL2/AR/TP63/MAPK8/EPHB2	6
BP	GO:0060603	mammary gland duct morphogenesis	3/116	33/18670	0.00111305	0.0051777	0.00271744	ESR1/AR/CCL11	3
BP	GO:1901186	positive regulation of ERBB signaling pathway	3/116	33/18670	0.00111305	0.0051777	0.00271744	AKT1/MMP9/ADRA2A	3
BP	GO:2000352	negative regulation of endothelial cell apoptotic process	3/116	33/18670	0.00111305	0.0051777	0.00271744	KDR/ICAM1/IL4	3
BP	GO:0002791	regulation of peptide secretion	10/116	500/18670	0.00112219	0.0052134	0.00273617	MAPK3/HMGCR/SREBF1/ABAT/NOS2/ADRA2C/ADRA2A/ACHE/IL2/C5	10
BP	GO:0033673	negative regulation of kinase activity	7/116	257/18670	0.00112587	0.00522369	0.00274158	AKT1/CASP3/HMGCR/GSTP1/ADIPOQ/EPHB2/CDKN1A	7
BP	GO:0001558	regulation of cell growth	9/116	416/18670	0.00115951	0.00537276	0.00281981	AKT1/BCL2/PPARG/PPARA/ESR2/GSK3B/CDKN1A/IL2/F2	9
BP	GO:0099601	regulation of neurotransmitter receptor activity	4/116	74/18670	0.0011646	0.00538229	0.00282481	EPHB2/ADRB2/GRIA2/CCL2	4
BP	GO:1900182	positive regulation of protein localization to nucleus	4/116	74/18670	0.0011646	0.00538229	0.00282481	PTGS2/AKT1/MAPK1/F2	4
BP	GO:0045920	negative regulation of exocytosis	3/116	34/18670	0.00121526	0.00559461	0.00293625	ADRA2A/HMOX1/SNCA	3
BP	GO:0071402	cellular response to lipoprotein particle stimulus	3/116	34/18670	0.00121526	0.00559461	0.00293625	AKT1/LDLR/PPARG	3
BP	GO:0098664	G protein-coupled serotonin receptor signaling pathway	3/116	34/18670	0.00121526	0.00559461	0.00293625	CHRM1/CHRM2/CHRM3	3
BP	GO:0010595	positive regulation of endothelial cell migration	5/116	128/18670	0.00122376	0.0056075	0.00294301	PTGS2/AKT1/KDR/NOS3/HMOX1	5
BP	GO:0034763	negative regulation of transmembrane transport	5/116	128/18670	0.00122376	0.0056075	0.00294301	AKT1/KCNH2/MMP9/EPHB2/ADRA2A	5
BP	GO:0021536	diencephalon development	4/116	75/18670	0.00122437	0.0056075	0.00294301	NCOA1/BAX/CREB1/SLC6A3	4
BP	GO:0046173	polyol biosynthetic process	4/116	75/18670	0.00122437	0.0056075	0.00294301	GOT1/SNCA/CYP3A4/AKR1B1	4
BP	GO:0051054	positive regulation of DNA metabolic process	6/116	191/18670	0.00123933	0.00566143	0.00297132	AKT1/MAPK3/MAPK1/BAX/IL2/IL4	6
BP	GO:0098657	import into cell	6/116	191/18670	0.00123933	0.00566143	0.00297132	AKT1/KCNH2/SLC6A2/SLC6A3/SLC6A4/SNCA	6
BP	GO:0010466	negative regulation of peptidase activity	7/116	262/18670	0.00125823	0.00574036	0.00301274	PTGS2/AKT1/MMP9/TIMP1/SNCA/C3/C5	7
BP	GO:0006639	acylglycerol metabolic process	5/116	129/18670	0.00126688	0.00576502	0.00302568	LDLR/CAT/APOB/SREBF1/C3	5
BP	GO:0071482	cellular response to light stimulus	5/116	129/18670	0.00126688	0.00576502	0.00302568	PTGS2/CHEK1/BAX/CASP9/CDKN1A	5
BP	GO:0030518	intracellular steroid hormone receptor signaling pathway	5/116	130/18670	0.00131111	0.00595106	0.00312333	ESR1/NCOA1/AR/ESR2/TP63	5
BP	GO:0043500	muscle adaptation	5/116	130/18670	0.00131111	0.00595106	0.00312333	PPARA/SCN5A/ADRA1A/NOS3/HMOX1	5
BP	GO:0042092	type 2 immune response	3/116	35/18670	0.00132321	0.00598306	0.00314012	IL4/CD86/IDO1	3
BP	GO:0045622	regulation of T-helper cell differentiation	3/116	35/18670	0.00132321	0.00598306	0.00314012	IL2/CD80/CD86	3
BP	GO:1904031	positive regulation of cyclin-dependent protein kinase activity	3/116	35/18670	0.00132321	0.00598306	0.00314012	AKT1/CDKN1A/CCND3	3
BP	GO:0048678	response to axon injury	4/116	77/18670	0.00135031	0.00609783	0.00320035	BCL2/SOD1/BAX/JUN	4
BP	GO:0010721	negative regulation of cell development	8/116	344/18670	0.00138626	0.00625225	0.0032814	BCL2/LDLR/PPARA/GSK3B/EPHB2/SLC6A4/CCL11/F2	8
BP	GO:0042177	negative regulation of protein catabolic process	5/116	132/18670	0.00140299	0.00631166	0.00331258	RELA/HMGCR/NOS2/TIMP1/SNCA	5
BP	GO:0045598	regulation of fat cell differentiation	5/116	132/18670	0.00140299	0.00631166	0.00331258	PTGS2/AKT1/PPARG/ADIPOQ/CREB1	5
BP	GO:0072332	intrinsic apoptotic signaling pathway by p53 class mediator	4/116	78/18670	0.00141655	0.00636461	0.00334037	BCL2/BAX/TP63/CDKN1A	4
BP	GO:0030224	monocyte differentiation	3/116	36/18670	0.001437	0.00643212	0.0033758	FASN/PPARG/JUN	3
BP	GO:1903131	mononuclear cell differentiation	3/116	36/18670	0.001437	0.00643212	0.0033758	FASN/PPARG/JUN	3
BP	GO:2000310	regulation of NMDA receptor activity	3/116	36/18670	0.001437	0.00643212	0.0033758	EPHB2/GRIA2/CCL2	3
BP	GO:0009749	response to glucose	6/116	197/18670	0.00145152	0.00648894	0.00340562	CASP3/HMGCR/SREBF1/ADIPOQ/ADRA2A/ICAM1	6
BP	GO:0043491	protein kinase B signaling	7/116	269/18670	0.00146369	0.00653511	0.00342985	ESR1/AKT1/F7/KDR/CCL2/CD80/CD86	7
BP	GO:0007626	locomotory behavior	6/116	198/18670	0.00148942	0.00664167	0.00348578	NCOA2/SOD1/ABAT/SLC6A3/IDO1/SNCA	6
BP	GO:0045927	positive regulation of growth	7/116	270/18670	0.00149506	0.00665845	0.00349459	AKT1/BCL2/MAPK1/CREB1/SLC6A3/IL2/F2	7
BP	GO:0001889	liver development	5/116	135/18670	0.00154959	0.00687295	0.00360716	RELA/UGT1A1/JUN/HMOX1/CYP1A1	5
BP	GO:0002714	positive regulation of B cell mediated immunity	3/116	37/18670	0.00155676	0.00687295	0.00360716	IL2/IL4/C3	3
BP	GO:0002891	positive regulation of immunoglobulin mediated immune response	3/116	37/18670	0.00155676	0.00687295	0.00360716	IL2/IL4/C3	3
BP	GO:0014037	Schwann cell differentiation	3/116	37/18670	0.00155676	0.00687295	0.00360716	RELA/AKT1/SOD1	3
BP	GO:0034405	response to fluid shear stress	3/116	37/18670	0.00155676	0.00687295	0.00360716	PTGS2/AKT1/NOS3	3
BP	GO:0090050	positive regulation of cell migration involved in sprouting angiogenesis	3/116	37/18670	0.00155676	0.00687295	0.00360716	PTGS2/KDR/HMOX1	3
BP	GO:2000142	regulation of DNA-templated transcription, initiation	3/116	37/18670	0.00155676	0.00687295	0.00360716	ESR1/JUN/CREB1	3
BP	GO:0051260	protein homooligomerization	8/116	351/18670	0.00157408	0.00694078	0.00364276	CAT/ADIPOQ/AKR1C1/BAX/TP63/SLC6A4/HMOX1/CD247	8
BP	GO:0033238	regulation of cellular amine metabolic process	4/116	81/18670	0.00162883	0.00716445	0.00376015	ABAT/MAOB/SLC6A3/SNCA	4
BP	GO:0048708	astrocyte differentiation	4/116	81/18670	0.00162883	0.00716445	0.00376015	MAPK3/MAPK1/LDLR/F2	4
BP	GO:0030098	lymphocyte differentiation	8/116	353/18670	0.00163129	0.00716639	0.00376117	BCL2/SOD1/BAX/VCAM1/IL2/IL4/CD80/CD86	8
BP	GO:0046425	regulation of receptor signaling pathway via JAK-STAT	5/116	137/18670	0.0016534	0.00719897	0.00377827	IL2/IL4/F2/CYP1B1/AKR1B1	5
BP	GO:0001820	serotonin secretion	2/116	10/18670	0.00166707	0.00719897	0.00377827	MAOB/SLC6A4	2
BP	GO:0010739	positive regulation of protein kinase A signaling	2/116	10/18670	0.00166707	0.00719897	0.00377827	ADIPOQ/ADRB2	2
BP	GO:0030647	aminoglycoside antibiotic metabolic process	2/116	10/18670	0.00166707	0.00719897	0.00377827	AKR1C1/AKR1B1	2
BP	GO:0031284	positive regulation of guanylate cyclase activity	2/116	10/18670	0.00166707	0.00719897	0.00377827	NOS2/NOS3	2
BP	GO:0032025	response to cobalt ion	2/116	10/18670	0.00166707	0.00719897	0.00377827	CASP3/CASP9	2
BP	GO:0034378	chylomicron assembly	2/116	10/18670	0.00166707	0.00719897	0.00377827	MTTP/APOB	2
BP	GO:0045713	low-density lipoprotein particle receptor biosynthetic process	2/116	10/18670	0.00166707	0.00719897	0.00377827	PPARG/ADIPOQ	2
BP	GO:0048304	positive regulation of isotype switching to IgG isotypes	2/116	10/18670	0.00166707	0.00719897	0.00377827	IL2/IL4	2
BP	GO:0060068	vagina development	2/116	10/18670	0.00166707	0.00719897	0.00377827	ESR1/BAX	2
BP	GO:0060513	prostatic bud formation	2/116	10/18670	0.00166707	0.00719897	0.00377827	AR/TP63	2
BP	GO:0090557	establishment of endothelial intestinal barrier	2/116	10/18670	0.00166707	0.00719897	0.00377827	FASN/ICAM1	2
BP	GO:0097278	complement-dependent cytotoxicity	2/116	10/18670	0.00166707	0.00719897	0.00377827	IL4/C3	2
BP	GO:2000425	regulation of apoptotic cell clearance	2/116	10/18670	0.00166707	0.00719897	0.00377827	CCL2/C3	2
BP	GO:0006778	porphyrin-containing compound metabolic process	3/116	38/18670	0.00168259	0.00723963	0.00379961	UGT1A1/HMOX1/CYP1A1	3
BP	GO:0046676	negative regulation of insulin secretion	3/116	38/18670	0.00168259	0.00723963	0.00379961	HMGCR/SREBF1/ADRA2A	3
BP	GO:0048246	macrophage chemotaxis	3/116	38/18670	0.00168259	0.00723963	0.00379961	MAPK3/CCL2/C5	3
BP	GO:0032642	regulation of chemokine production	4/116	82/18670	0.00170425	0.00732394	0.00384386	GSTP1/ADIPOQ/HMOX1/C5	4
BP	GO:0061008	hepaticobiliary system development	5/116	138/18670	0.00170717	0.00732765	0.00384581	RELA/UGT1A1/JUN/HMOX1/CYP1A1	5
BP	GO:0006006	glucose metabolic process	6/116	204/18670	0.00173293	0.00742923	0.00389912	NCOA2/AKT1/PPARA/ADIPOQ/GOT1/GSK3B	6
BP	GO:0033135	regulation of peptidyl-serine phosphorylation	5/116	139/18670	0.00176222	0.00753664	0.00395549	PTGS2/AKT1/BCL2/BAX/SNCA	5
BP	GO:0045580	regulation of T cell differentiation	5/116	139/18670	0.00176222	0.00753664	0.00395549	SOD1/IL2/IL4/CD80/CD86	5
BP	GO:0002703	regulation of leukocyte mediated immunity	6/116	205/18670	0.00177629	0.00757587	0.00397608	NOS2/ICAM1/HMOX1/IL2/IL4/C3	6
BP	GO:0045861	negative regulation of proteolysis	8/116	358/18670	0.00178156	0.00757587	0.00397608	PTGS2/AKT1/MMP9/TIMP1/SNCA/C3/F2/C5	8
BP	GO:0045862	positive regulation of proteolysis	8/116	358/18670	0.00178156	0.00757587	0.00397608	AKT1/MAPK3/PPARG/GSK3B/BAX/CASP9/ADRA2A/SNCA	8
BP	GO:0006970	response to osmotic stress	4/116	83/18670	0.00178206	0.00757587	0.00397608	PTGS2/CASP3/BAX/AKR1B1	4
BP	GO:0045582	positive regulation of T cell differentiation	4/116	83/18670	0.00178206	0.00757587	0.00397608	IL2/IL4/CD80/CD86	4
BP	GO:0000082	G1/S transition of mitotic cell cycle	7/116	279/18670	0.00180167	0.00765009	0.00401504	AKT1/BCL2/BAX/CDKN1A/CYP1A1/CCL2/CCND3	7
BP	GO:0007210	serotonin receptor signaling pathway	3/116	39/18670	0.00181461	0.00767753	0.00402943	CHRM1/CHRM2/CHRM3	3
BP	GO:0033146	regulation of intracellular estrogen receptor signaling pathway	3/116	39/18670	0.00181461	0.00767753	0.00402943	ESR1/AR/TP63	3
BP	GO:1902042	negative regulation of extrinsic apoptotic signaling pathway via death domain receptors	3/116	39/18670	0.00181461	0.00767753	0.00402943	NOS3/ICAM1/HMOX1	3
BP	GO:0044282	small molecule catabolic process	9/116	445/18670	0.00184262	0.00778678	0.00408677	AKT1/PPARA/ADIPOQ/GOT1/ABAT/NOS2/NOS3/CYP1A1/IDO1	9
BP	GO:0014910	regulation of smooth muscle cell migration	4/116	84/18670	0.0018623	0.00785124	0.00412061	BCL2/GSTP1/ADIPOQ/PLAU	4
BP	GO:0043154	negative regulation of cysteine-type endopeptidase activity involved in apoptotic process	4/116	84/18670	0.0018623	0.00785124	0.00412061	PTGS2/AKT1/MMP9/SNCA	4
BP	GO:0030073	insulin secretion	6/116	207/18670	0.00186548	0.00785533	0.00412275	HMGCR/SREBF1/ABAT/NOS2/ADRA2C/ADRA2A	6
BP	GO:0008286	insulin receptor signaling pathway	5/116	141/18670	0.00187622	0.00789122	0.00414159	RELA/AKT1/SREBF1/GSK3B/CCND3	5
BP	GO:0090276	regulation of peptide hormone secretion	6/116	208/18670	0.00191132	0.00802936	0.00421409	HMGCR/SREBF1/ABAT/NOS2/ADRA2C/ADRA2A	6
BP	GO:0002028	regulation of sodium ion transport	4/116	85/18670	0.001945	0.00813678	0.00427047	AKT1/SCN5A/ADRB2/NOS3	4
BP	GO:0019319	hexose biosynthetic process	4/116	85/18670	0.001945	0.00813678	0.00427047	PPARA/ADIPOQ/GOT1/AKR1B1	4
BP	GO:0007618	mating	3/116	40/18670	0.00195292	0.00813678	0.00427047	ABAT/NCOA1/SLC6A4	3
BP	GO:0019835	cytolysis	3/116	40/18670	0.00195292	0.00813678	0.00427047	LYZ/F2/C5	3
BP	GO:0051281	positive regulation of release of sequestered calcium ion into cytosol	3/116	40/18670	0.00195292	0.00813678	0.00427047	BAX/SNCA/F2	3
BP	GO:0071470	cellular response to osmotic stress	3/116	40/18670	0.00195292	0.00813678	0.00427047	PTGS2/CASP3/AKR1B1	3
BP	GO:0090207	regulation of triglyceride metabolic process	3/116	40/18670	0.00195292	0.00813678	0.00427047	LDLR/SREBF1/C3	3
BP	GO:0031647	regulation of protein stability	7/116	284/18670	0.00199195	0.00826508	0.0043378	BCL2/MAPK1/CASP3/SREBF1/CREB1/CDKN1A/SNCA	7
BP	GO:0031056	regulation of histone modification	5/116	143/18670	0.00199552	0.00826508	0.0043378	MAPK3/SREBF1/CHEK1/MAPK8/SNCA	5
BP	GO:0106106	cold-induced thermogenesis	5/116	143/18670	0.00199552	0.00826508	0.0043378	ADIPOQ/ADRB1/ADRB2/ACHE/IL4	5
BP	GO:0120161	regulation of cold-induced thermogenesis	5/116	143/18670	0.00199552	0.00826508	0.0043378	ADIPOQ/ADRB1/ADRB2/ACHE/IL4	5
BP	GO:0010269	response to selenium ion	2/116	11/18670	0.00202926	0.00826508	0.0043378	APOB/MAOB	2
BP	GO:0031652	positive regulation of heat generation	2/116	11/18670	0.00202926	0.00826508	0.0043378	PTGS2/ABAT	2
BP	GO:0031915	positive regulation of synaptic plasticity	2/116	11/18670	0.00202926	0.00826508	0.0043378	PTGS2/EPHB2	2
BP	GO:0040015	negative regulation of multicellular organism growth	2/116	11/18670	0.00202926	0.00826508	0.0043378	ADRB1/ADRB2	2
BP	GO:0045899	positive regulation of RNA polymerase II transcription preinitiation complex assembly	2/116	11/18670	0.00202926	0.00826508	0.0043378	ESR1/CREB1	2
BP	GO:0051583	dopamine uptake involved in synaptic transmission	2/116	11/18670	0.00202926	0.00826508	0.0043378	SLC6A2/SNCA	2
BP	GO:0051934	catecholamine uptake involved in synaptic transmission	2/116	11/18670	0.00202926	0.00826508	0.0043378	SLC6A2/SNCA	2
BP	GO:0060439	trachea morphogenesis	2/116	11/18670	0.00202926	0.00826508	0.0043378	MAPK3/MAPK1	2
BP	GO:0060525	prostate glandular acinus development	2/116	11/18670	0.00202926	0.00826508	0.0043378	ESR1/TP63	2
BP	GO:0060736	prostate gland growth	2/116	11/18670	0.00202926	0.00826508	0.0043378	ESR1/AR	2
BP	GO:0061307	cardiac neural crest cell differentiation involved in heart development	2/116	11/18670	0.00202926	0.00826508	0.0043378	MAPK3/MAPK1	2
BP	GO:0061308	cardiac neural crest cell development involved in heart development	2/116	11/18670	0.00202926	0.00826508	0.0043378	MAPK3/MAPK1	2
BP	GO:0072584	caveolin-mediated endocytosis	2/116	11/18670	0.00202926	0.00826508	0.0043378	MAPK3/MAPK1	2
BP	GO:0072683	T cell extravasation	2/116	11/18670	0.00202926	0.00826508	0.0043378	ICAM1/CCL2	2
BP	GO:0006919	activation of cysteine-type endopeptidase activity involved in apoptotic process	4/116	86/18670	0.00203022	0.00826508	0.0043378	PPARG/BAX/CASP9/SNCA	4
BP	GO:0034637	cellular carbohydrate biosynthetic process	4/116	86/18670	0.00203022	0.00826508	0.0043378	AKT1/GOT1/GSK3B/AKR1B1	4
BP	GO:0150063	visual system development	8/116	366/18670	0.0020446	0.0083141	0.00436353	BCL2/BAX/JUN/EPHB2/ACHE/CYP1A1/C3/CYP1B1	8
BP	GO:0051403	stress-activated MAPK cascade	7/116	286/18670	0.00207228	0.008417	0.00441754	AKT1/MAPK3/MAPK1/HMGCR/GSTP1/MAPK8/IKBKB	7
BP	GO:0019432	triglyceride biosynthetic process	3/116	41/18670	0.00209763	0.00850053	0.00446137	LDLR/SREBF1/C3	3
BP	GO:0061028	establishment of endothelial barrier	3/116	41/18670	0.00209763	0.00850053	0.00446137	FASN/ICAM1/IKBKB	3
BP	GO:0045844	positive regulation of striated muscle tissue development	4/116	87/18670	0.00211799	0.00856352	0.00449444	BCL2/MAPK1/HMGCR/CREB1	4
BP	GO:0048636	positive regulation of muscle organ development	4/116	87/18670	0.00211799	0.00856352	0.00449444	BCL2/MAPK1/HMGCR/CREB1	4
BP	GO:0051250	negative regulation of lymphocyte activation	5/116	146/18670	0.00218476	0.00881344	0.0046256	CASP3/IL2/CD80/CD86/IDO1	5
BP	GO:1904892	regulation of receptor signaling pathway via STAT	5/116	146/18670	0.00218476	0.00881344	0.0046256	IL2/IL4/F2/CYP1B1/AKR1B1	5
BP	GO:0070098	chemokine-mediated signaling pathway	4/116	88/18670	0.00220834	0.0088884	0.00466494	CCL16/CCL2/CCL11/CCR3	4
BP	GO:1901863	positive regulation of muscle tissue development	4/116	88/18670	0.00220834	0.0088884	0.00466494	BCL2/MAPK1/HMGCR/CREB1	4
BP	GO:0048880	sensory system development	8/116	371/18670	0.00222396	0.00894114	0.00469262	BCL2/BAX/JUN/EPHB2/ACHE/CYP1A1/C3/CYP1B1	8
BP	GO:0010677	negative regulation of cellular carbohydrate metabolic process	3/116	42/18670	0.00224883	0.00902801	0.00473822	PPARA/ADIPOQ/GSK3B	3
BP	GO:0002262	myeloid cell homeostasis	5/116	147/18670	0.00225065	0.00902801	0.00473822	CASP3/SOD1/BAX/HMOX1/STAT1	5
BP	GO:0007193	adenylate cyclase-inhibiting G protein-coupled receptor signaling pathway	4/116	89/18670	0.00230132	0.00920011	0.00482854	CHRM1/CHRM2/CHRM3/ADRA2A	4
BP	GO:0032410	negative regulation of transporter activity	4/116	89/18670	0.00230132	0.00920011	0.00482854	MMP9/EPHB2/ADRA2A/SNCA	4
BP	GO:0032602	chemokine production	4/116	89/18670	0.00230132	0.00920011	0.00482854	GSTP1/ADIPOQ/HMOX1/C5	4
BP	GO:0008643	carbohydrate transport	5/116	148/18670	0.00231798	0.0092563	0.00485803	AKT1/ADIPOQ/C3/SLC5A2/SLC5A1	5
BP	GO:0017157	regulation of exocytosis	6/116	217/18670	0.00236339	0.00940973	0.00493856	GSK3B/CHRM2/ADRA1A/ADRA2A/HMOX1/SNCA	6
BP	GO:0050920	regulation of chemotaxis	6/116	217/18670	0.00236339	0.00940973	0.00493856	MAPK3/GSTP1/F7/KDR/CCL2/C5	6
BP	GO:0051092	positive regulation of NF-kappaB transcription factor activity	5/116	149/18670	0.00238677	0.00940973	0.00493856	RELA/CAT/AR/ICAM1/IKBKB	5
BP	GO:0001656	metanephros development	4/116	90/18670	0.00239696	0.00940973	0.00493856	BCL2/ADIPOQ/STAT1/AKR1B1	4
BP	GO:0042475	odontogenesis of dentin-containing tooth	4/116	90/18670	0.00239696	0.00940973	0.00493856	PPARA/SCN5A/BAX/TP63	4
BP	GO:0071674	mononuclear cell migration	4/116	90/18670	0.00239696	0.00940973	0.00493856	MAPK3/CCL16/CCL2/CCL11	4
BP	GO:0006692	prostanoid metabolic process	3/116	43/18670	0.00240663	0.00940973	0.00493856	PTGS1/PTGS2/CBR1	3
BP	GO:0006693	prostaglandin metabolic process	3/116	43/18670	0.00240663	0.00940973	0.00493856	PTGS1/PTGS2/CBR1	3
BP	GO:0006775	fat-soluble vitamin metabolic process	3/116	43/18670	0.00240663	0.00940973	0.00493856	CYP1A1/CYP3A4/CBR1	3
BP	GO:0045429	positive regulation of nitric oxide biosynthetic process	3/116	43/18670	0.00240663	0.00940973	0.00493856	PTGS2/AKT1/ICAM1	3
BP	GO:0046460	neutral lipid biosynthetic process	3/116	43/18670	0.00240663	0.00940973	0.00493856	LDLR/SREBF1/C3	3
BP	GO:0046463	acylglycerol biosynthetic process	3/116	43/18670	0.00240663	0.00940973	0.00493856	LDLR/SREBF1/C3	3
BP	GO:0006814	sodium ion transport	6/116	218/18670	0.00241818	0.00940973	0.00493856	AKT1/SCN5A/ADRB2/NOS3/SLC5A2/SLC5A1	6
BP	GO:0002024	diet induced thermogenesis	2/116	12/18670	0.00242524	0.00940973	0.00493856	ADRB1/ADRB2	2
BP	GO:0002674	negative regulation of acute inflammatory response	2/116	12/18670	0.00242524	0.00940973	0.00493856	PPARG/GSTP1	2
BP	GO:0006069	ethanol oxidation	2/116	12/18670	0.00242524	0.00940973	0.00493856	ADH1C/ADH1B	2
BP	GO:0006527	arginine catabolic process	2/116	12/18670	0.00242524	0.00940973	0.00493856	NOS2/NOS3	2
BP	GO:0010623	programmed cell death involved in cell development	2/116	12/18670	0.00242524	0.00940973	0.00493856	BCL2/BAX	2
BP	GO:0010889	regulation of sequestering of triglyceride	2/116	12/18670	0.00242524	0.00940973	0.00493856	PPARG/PPARA	2
BP	GO:0031282	regulation of guanylate cyclase activity	2/116	12/18670	0.00242524	0.00940973	0.00493856	NOS2/NOS3	2
BP	GO:0033197	response to vitamin E	2/116	12/18670	0.00242524	0.00940973	0.00493856	CAT/PPARG	2
BP	GO:0042416	dopamine biosynthetic process	2/116	12/18670	0.00242524	0.00940973	0.00493856	SLC6A3/SNCA	2
BP	GO:0045760	positive regulation of action potential	2/116	12/18670	0.00242524	0.00940973	0.00493856	SCN5A/ADRA1A	2
BP	GO:0046541	saliva secretion	2/116	12/18670	0.00242524	0.00940973	0.00493856	CHRM1/CHRM3	2
BP	GO:0048302	regulation of isotype switching to IgG isotypes	2/116	12/18670	0.00242524	0.00940973	0.00493856	IL2/IL4	2
BP	GO:0060742	epithelial cell differentiation involved in prostate gland development	2/116	12/18670	0.00242524	0.00940973	0.00493856	AR/TP63	2
BP	GO:0072521	purine-containing compound metabolic process	9/116	464/18670	0.00244312	0.00946874	0.00496953	FASN/HMGCR/PPARA/NOS2/NOS3/EIF6/IL4/SNCA/ABCG2	9
BP	GO:0008360	regulation of cell shape	5/116	150/18670	0.00245703	0.00951227	0.00499237	KDR/ICAM1/CCL2/CCL11/F2	5
BP	GO:0014909	smooth muscle cell migration	4/116	91/18670	0.00249531	0.00961857	0.00504816	BCL2/GSTP1/ADIPOQ/PLAU	4
BP	GO:0046364	monosaccharide biosynthetic process	4/116	91/18670	0.00249531	0.00961857	0.00504816	PPARA/ADIPOQ/GOT1/AKR1B1	4
BP	GO:0060333	interferon-gamma-mediated signaling pathway	4/116	91/18670	0.00249531	0.00961857	0.00504816	PPARG/ICAM1/VCAM1/STAT1	4
BP	GO:1904063	negative regulation of cation transmembrane transport	4/116	91/18670	0.00249531	0.00961857	0.00504816	KCNH2/MMP9/EPHB2/ADRA2A	4
BP	GO:0010828	positive regulation of glucose transmembrane transport	3/116	44/18670	0.00257113	0.00984675	0.00516792	AKT1/ADIPOQ/C3	3
BP	GO:0032965	regulation of collagen biosynthetic process	3/116	44/18670	0.00257113	0.00984675	0.00516792	PPARG/GOT1/F2	3
BP	GO:0035850	epithelial cell differentiation involved in kidney development	3/116	44/18670	0.00257113	0.00984675	0.00516792	ADIPOQ/MMP9/STAT1	3
BP	GO:0046189	phenol-containing compound biosynthetic process	3/116	44/18670	0.00257113	0.00984675	0.00516792	SLC6A3/TYR/SNCA	3
BP	GO:0061756	leukocyte adhesion to vascular endothelial cell	3/116	44/18670	0.00257113	0.00984675	0.00516792	RELA/ICAM1/VCAM1	3
BP	GO:1904407	positive regulation of nitric oxide metabolic process	3/116	44/18670	0.00257113	0.00984675	0.00516792	PTGS2/AKT1/ICAM1	3
BP	GO:0045833	negative regulation of lipid metabolic process	4/116	92/18670	0.00259639	0.00991173	0.00520202	AKT1/SOD1/UGT1A1/ADRA2A	4
BP	GO:2000117	negative regulation of cysteine-type endopeptidase activity	4/116	92/18670	0.00259639	0.00991173	0.00520202	PTGS2/AKT1/MMP9/SNCA	4
BP	GO:0000187	activation of MAPK activity	5/116	152/18670	0.00260204	0.00991173	0.00520202	MAPK3/MAPK1/SOD1/ADRA2B/C5	5
BP	GO:0016202	regulation of striated muscle tissue development	5/116	152/18670	0.00260204	0.00991173	0.00520202	BCL2/MAPK1/HMGCR/PPARA/CREB1	5
BP	GO:0030902	hindbrain development	5/116	152/18670	0.00260204	0.00991173	0.00520202	BCL2/ABAT/SCN5A/NCOA1/SLC6A4	5
BP	GO:0044843	cell cycle G1/S phase transition	7/116	298/18670	0.00260836	0.00992516	0.00520907	AKT1/BCL2/BAX/CDKN1A/CYP1A1/CCL2/CCND3	7
BP	GO:0030900	forebrain development	8/116	381/18670	0.00261975	0.00995786	0.00522623	CASP3/SCN5A/NCOA1/GSK3B/BAX/CREB1/EPHB2/SLC6A3	8
BP	GO:0036473	cell death in response to oxidative stress	4/116	93/18670	0.00270025	0.0102529	0.00538107	AKT1/BCL2/SOD1/CYP1B1	4
BP	GO:0042771	intrinsic apoptotic signaling pathway in response to DNA damage by p53 class mediator	3/116	45/18670	0.00274241	0.0103686	0.00544182	BCL2/TP63/CDKN1A	3
BP	GO:0071827	plasma lipoprotein particle organization	3/116	45/18670	0.00274241	0.0103686	0.00544182	MTTP/APOB/SOAT1	3
BP	GO:0090278	negative regulation of peptide hormone secretion	3/116	45/18670	0.00274241	0.0103686	0.00544182	HMGCR/SREBF1/ADRA2A	3
BP	GO:1900271	regulation of long-term synaptic potentiation	3/116	45/18670	0.00274241	0.0103686	0.00544182	GSK3B/CREB1/EPHB2	3
BP	GO:1990845	adaptive thermogenesis	5/116	154/18670	0.00275317	0.0103983	0.00545736	ADIPOQ/ADRB1/ADRB2/ACHE/IL4	5
BP	GO:0030595	leukocyte chemotaxis	6/116	224/18670	0.00276734	0.0104407	0.00547964	MAPK3/F7/CCL16/CCL2/CCL11/C5	6
BP	GO:0045621	positive regulation of lymphocyte differentiation	4/116	94/18670	0.00280693	0.0105788	0.00555213	IL2/IL4/CD80/CD86	4
BP	GO:1901861	regulation of muscle tissue development	5/116	155/18670	0.00283107	0.0106121	0.00556961	BCL2/MAPK1/HMGCR/PPARA/CREB1	5
BP	GO:0010642	negative regulation of platelet-derived growth factor receptor signaling pathway	2/116	13/18670	0.00285458	0.0106121	0.00556961	ADIPOQ/SNCA	2
BP	GO:0031650	regulation of heat generation	2/116	13/18670	0.00285458	0.0106121	0.00556961	PTGS2/ABAT	2
BP	GO:0031953	negative regulation of protein autophosphorylation	2/116	13/18670	0.00285458	0.0106121	0.00556961	ADIPOQ/JUN	2
BP	GO:0045086	positive regulation of interleukin-2 biosynthetic process	2/116	13/18670	0.00285458	0.0106121	0.00556961	CD80/CD86	2
BP	GO:0048291	isotype switching to IgG isotypes	2/116	13/18670	0.00285458	0.0106121	0.00556961	IL2/IL4	2
BP	GO:0060100	positive regulation of phagocytosis, engulfment	2/116	13/18670	0.00285458	0.0106121	0.00556961	PPARG/C3	2
BP	GO:0060601	lateral sprouting from an epithelium	2/116	13/18670	0.00285458	0.0106121	0.00556961	AR/TP63	2
BP	GO:0071872	cellular response to epinephrine stimulus	2/116	13/18670	0.00285458	0.0106121	0.00556961	ADIPOQ/SNCA	2
BP	GO:0090399	replicative senescence	2/116	13/18670	0.00285458	0.0106121	0.00556961	CHEK1/CDKN1A	2
BP	GO:0090594	inflammatory response to wounding	2/116	13/18670	0.00285458	0.0106121	0.00556961	TIMP1/HMOX1	2
BP	GO:1902894	negative regulation of pri-miRNA transcription by RNA polymerase II	2/116	13/18670	0.00285458	0.0106121	0.00556961	RELA/PPARA	2
BP	GO:1905155	positive regulation of membrane invagination	2/116	13/18670	0.00285458	0.0106121	0.00556961	PPARG/C3	2
BP	GO:0048634	regulation of muscle organ development	5/116	156/18670	0.00291056	0.0107897	0.00566282	BCL2/MAPK1/HMGCR/PPARA/CREB1	5
BP	GO:0022602	ovulation cycle process	3/116	46/18670	0.00292057	0.0107897	0.00566282	ESR1/CASP3/NOS3	3
BP	GO:0045981	positive regulation of nucleotide metabolic process	3/116	46/18670	0.00292057	0.0107897	0.00566282	NOS2/NOS3/IL4	3
BP	GO:0060711	labyrinthine layer development	3/116	46/18670	0.00292057	0.0107897	0.00566282	AKT1/MAPK1/NCOA1	3
BP	GO:0071354	cellular response to interleukin-6	3/116	46/18670	0.00292057	0.0107897	0.00566282	RELA/ICAM1/STAT1	3
BP	GO:1900544	positive regulation of purine nucleotide metabolic process	3/116	46/18670	0.00292057	0.0107897	0.00566282	NOS2/NOS3/IL4	3
BP	GO:0043087	regulation of GTPase activity	9/116	479/18670	0.00301952	0.0111437	0.0058486	SOD1/GSK3B/JUN/ADRB1/CCL16/ICAM1/TIAM2/CCL2/CCL11	9
BP	GO:0097327	response to antineoplastic agent	4/116	96/18670	0.00302887	0.0111666	0.00586062	F7/CASP9/ICAM1/HMOX1	4
BP	GO:0060402	calcium ion transport into cytosol	5/116	158/18670	0.00307436	0.0113226	0.00594248	BCL2/BAX/ADRA1A/SNCA/F2	5
BP	GO:0010594	regulation of endothelial cell migration	6/116	229/18670	0.00308612	0.0113541	0.00595904	PTGS2/AKT1/PPARG/KDR/NOS3/HMOX1	6
BP	GO:0030574	collagen catabolic process	3/116	47/18670	0.0031057	0.011379	0.00597211	MMP9/MMP1/MMP7	3
BP	GO:0043370	regulation of CD4-positive, alpha-beta T cell differentiation	3/116	47/18670	0.0031057	0.011379	0.00597211	IL2/CD80/CD86	3
BP	GO:0048066	developmental pigmentation	3/116	47/18670	0.0031057	0.011379	0.00597211	BCL2/BAX/TYR	3
BP	GO:0070231	T cell apoptotic process	3/116	47/18670	0.0031057	0.011379	0.00597211	AKT1/BAX/IDO1	3
BP	GO:1990868	response to chemokine	4/116	97/18670	0.00314422	0.0114964	0.00603373	CCL16/CCL2/CCL11/CCR3	4
BP	GO:1990869	cellular response to chemokine	4/116	97/18670	0.00314422	0.0114964	0.00603373	CCL16/CCL2/CCL11/CCR3	4
BP	GO:1903305	regulation of regulated secretory pathway	5/116	160/18670	0.00324472	0.0118421	0.00621516	GSK3B/CHRM2/ADRA1A/ADRA2A/HMOX1	5
BP	GO:0042113	B cell activation	7/116	310/18670	0.00324542	0.0118421	0.00621516	BCL2/CASP3/BAX/VCAM1/CDKN1A/IL2/IL4	7
BP	GO:0002042	cell migration involved in sprouting angiogenesis	4/116	98/18670	0.00326252	0.011868	0.00622872	PTGS2/AKT1/KDR/HMOX1	4
BP	GO:0045807	positive regulation of endocytosis	4/116	98/18670	0.00326252	0.011868	0.00622872	PPARG/IL4/SNCA/C3	4
BP	GO:2001243	negative regulation of intrinsic apoptotic signaling pathway	4/116	98/18670	0.00326252	0.011868	0.00622872	PTGS2/AKT1/BCL2/MMP9	4
BP	GO:0001774	microglial cell activation	3/116	48/18670	0.00329789	0.0119072	0.00624931	LDLR/JUN/SNCA	3
BP	GO:0002269	leukocyte activation involved in inflammatory response	3/116	48/18670	0.00329789	0.0119072	0.00624931	LDLR/JUN/SNCA	3
BP	GO:0007595	lactation	3/116	48/18670	0.00329789	0.0119072	0.00624931	NCOA1/CREB1/SLC6A3	3
BP	GO:0030850	prostate gland development	3/116	48/18670	0.00329789	0.0119072	0.00624931	ESR1/AR/TP63	3
BP	GO:0045912	negative regulation of carbohydrate metabolic process	3/116	48/18670	0.00329789	0.0119072	0.00624931	PPARA/ADIPOQ/GSK3B	3
BP	GO:0051972	regulation of telomerase activity	3/116	48/18670	0.00329789	0.0119072	0.00624931	MAPK3/MAPK1/PPARG	3
BP	GO:0090199	regulation of release of cytochrome c from mitochondria	3/116	48/18670	0.00329789	0.0119072	0.00624931	AKT1/BAX/MMP9	3
BP	GO:0010867	positive regulation of triglyceride biosynthetic process	2/116	14/18670	0.00331686	0.0119072	0.00624931	LDLR/SREBF1	2
BP	GO:0014854	response to inactivity	2/116	14/18670	0.00331686	0.0119072	0.00624931	CAT/SCN5A	2
BP	GO:0035112	genitalia morphogenesis	2/116	14/18670	0.00331686	0.0119072	0.00624931	AR/TP63	2
BP	GO:0042574	retinal metabolic process	2/116	14/18670	0.00331686	0.0119072	0.00624931	AKR1C1/CYP1B1	2
BP	GO:0048308	organelle inheritance	2/116	14/18670	0.00331686	0.0119072	0.00624931	MAPK3/MAPK1	2
BP	GO:0048313	Golgi inheritance	2/116	14/18670	0.00331686	0.0119072	0.00624931	MAPK3/MAPK1	2
BP	GO:0019395	fatty acid oxidation	4/116	99/18670	0.00338383	0.0121231	0.00636264	AKT1/PPARG/PPARA/ADIPOQ	4
BP	GO:0062014	negative regulation of small molecule metabolic process	4/116	99/18670	0.00338383	0.0121231	0.00636264	AKT1/SOD1/PPARA/ADIPOQ	4
BP	GO:0071453	cellular response to oxygen levels	6/116	234/18670	0.00343162	0.0122819	0.00644599	PTGS2/AKT1/BCL2/PPARG/ICAM1/HMOX1	6
BP	GO:0002534	cytokine production involved in inflammatory response	3/116	49/18670	0.00349721	0.0124432	0.00653061	NOS2/IDO1/F2	3
BP	GO:0010712	regulation of collagen metabolic process	3/116	49/18670	0.00349721	0.0124432	0.00653061	PPARG/GOT1/F2	3
BP	GO:0071715	icosanoid transport	3/116	49/18670	0.00349721	0.0124432	0.00653061	ABCC1/NOS2/PLA2G4A	3
BP	GO:0071825	protein-lipid complex subunit organization	3/116	49/18670	0.00349721	0.0124432	0.00653061	MTTP/APOB/SOAT1	3
BP	GO:1901571	fatty acid derivative transport	3/116	49/18670	0.00349721	0.0124432	0.00653061	ABCC1/NOS2/PLA2G4A	3
BP	GO:0046777	protein autophosphorylation	6/116	235/18670	0.00350404	0.0124432	0.00653061	AKT1/MAPK3/ADIPOQ/GSK3B/JUN/KDR	6
BP	GO:0002824	positive regulation of adaptive immune response based on somatic recombination of immune receptors built from immunoglobulin superfamily domains	4/116	100/18670	0.00350817	0.0124432	0.00653061	IL2/IL4/CD80/C3	4
BP	GO:0007215	glutamate receptor signaling pathway	4/116	100/18670	0.00350817	0.0124432	0.00653061	EPHB2/ADRB2/GRIA2/CCL2	4
BP	GO:0060079	excitatory postsynaptic potential	4/116	100/18670	0.00350817	0.0124432	0.00653061	AKT1/GSK3B/ADRB2/SNCA	4
BP	GO:0034440	lipid oxidation	4/116	101/18670	0.00363559	0.0128566	0.0067476	AKT1/PPARG/PPARA/ADIPOQ	4
BP	GO:0046632	alpha-beta T cell differentiation	4/116	101/18670	0.00363559	0.0128566	0.0067476	BCL2/IL2/CD80/CD86	4
BP	GO:1903426	regulation of reactive oxygen species biosynthetic process	4/116	101/18670	0.00363559	0.0128566	0.0067476	PTGS2/AKT1/ICAM1/SNCA	4
BP	GO:1903532	positive regulation of secretion by cell	8/116	403/18670	0.00368449	0.0130166	0.00683156	MAPK3/ABAT/CREB1/SLC6A4/ACHE/IL2/SNCA/C5	8
BP	GO:0009409	response to cold	3/116	50/18670	0.00370375	0.0130457	0.00684685	PPARG/ADRB1/ADRB2	3
BP	GO:0070741	response to interleukin-6	3/116	50/18670	0.00370375	0.0130457	0.00684685	RELA/ICAM1/STAT1	3
BP	GO:1900087	positive regulation of G1/S transition of mitotic cell cycle	3/116	50/18670	0.00370375	0.0130457	0.00684685	AKT1/CYP1A1/CCND3	3
BP	GO:0000079	regulation of cyclin-dependent protein serine/threonine kinase activity	4/116	102/18670	0.00376612	0.0132391	0.00694836	AKT1/CASP3/CDKN1A/CCND3	4
BP	GO:0010522	regulation of calcium ion transport into cytosol	4/116	102/18670	0.00376612	0.0132391	0.00694836	BCL2/BAX/SNCA/F2	4
BP	GO:0043547	positive regulation of GTPase activity	8/116	405/18670	0.00379581	0.013242	0.00694989	GSK3B/JUN/ADRB1/CCL16/ICAM1/TIAM2/CCL2/CCL11	8
BP	GO:0009812	flavonoid metabolic process	2/116	15/18670	0.00381165	0.013242	0.00694989	UGT1A1/CYP1A1	2
BP	GO:0030299	intestinal cholesterol absorption	2/116	15/18670	0.00381165	0.013242	0.00694989	LDLR/AKR1C1	2
BP	GO:0030730	sequestering of triglyceride	2/116	15/18670	0.00381165	0.013242	0.00694989	PPARG/PPARA	2
BP	GO:0042159	lipoprotein catabolic process	2/116	15/18670	0.00381165	0.013242	0.00694989	LDLR/APOB	2
BP	GO:0045898	regulation of RNA polymerase II transcription preinitiation complex assembly	2/116	15/18670	0.00381165	0.013242	0.00694989	ESR1/CREB1	2
BP	GO:0046321	positive regulation of fatty acid oxidation	2/116	15/18670	0.00381165	0.013242	0.00694989	PPARG/PPARA	2
BP	GO:0048070	regulation of developmental pigmentation	2/116	15/18670	0.00381165	0.013242	0.00694989	BCL2/BAX	2
BP	GO:0048712	negative regulation of astrocyte differentiation	2/116	15/18670	0.00381165	0.013242	0.00694989	LDLR/F2	2
BP	GO:0060099	regulation of phagocytosis, engulfment	2/116	15/18670	0.00381165	0.013242	0.00694989	PPARG/C3	2
BP	GO:1903358	regulation of Golgi organization	2/116	15/18670	0.00381165	0.013242	0.00694989	MAPK3/MAPK1	2
BP	GO:2000402	negative regulation of lymphocyte migration	2/116	15/18670	0.00381165	0.013242	0.00694989	AKT1/CCL2	2
BP	GO:0030217	T cell differentiation	6/116	240/18670	0.00388336	0.013478	0.00707371	BCL2/SOD1/IL2/IL4/CD80/CD86	6
BP	GO:0033209	tumor necrosis factor-mediated signaling pathway	5/116	167/18670	0.00389476	0.0134912	0.00708065	RELA/GSTP1/ADIPOQ/IKBKB/STAT1	5
BP	GO:0035051	cardiocyte differentiation	5/116	167/18670	0.00389476	0.0134912	0.00708065	MAPK3/MAPK1/PPARA/ADRA1A/VCAM1	5
BP	GO:0002712	regulation of B cell mediated immunity	3/116	51/18670	0.0039176	0.0135176	0.00709452	IL2/IL4/C3	3
BP	GO:0002889	regulation of immunoglobulin mediated immune response	3/116	51/18670	0.0039176	0.0135176	0.00709452	IL2/IL4/C3	3
BP	GO:0006733	oxidoreduction coenzyme metabolic process	3/116	51/18670	0.0039176	0.0135176	0.00709452	PTGS2/HMGCR/IDO1	3
BP	GO:0048146	positive regulation of fibroblast proliferation	3/116	51/18670	0.0039176	0.0135176	0.00709452	ESR1/JUN/CDKN1A	3
BP	GO:0014812	muscle cell migration	4/116	104/18670	0.00403663	0.0139014	0.00729591	BCL2/GSTP1/ADIPOQ/PLAU	4
BP	GO:0046928	regulation of neurotransmitter secretion	4/116	104/18670	0.00403663	0.0139014	0.00729591	GSK3B/CHRM2/ADRA1A/SNCA	4
BP	GO:0045619	regulation of lymphocyte differentiation	5/116	169/18670	0.00409645	0.0140937	0.00739686	SOD1/IL2/IL4/CD80/CD86	5
BP	GO:0002821	positive regulation of adaptive immune response	4/116	105/18670	0.0041767	0.014342	0.00752719	IL2/IL4/CD80/C3	4
BP	GO:0033138	positive regulation of peptidyl-serine phosphorylation	4/116	105/18670	0.0041767	0.014342	0.00752719	PTGS2/AKT1/BCL2/SNCA	4
BP	GO:0002286	T cell activation involved in immune response	4/116	106/18670	0.00432001	0.014727	0.00772926	ICAM1/IL2/CD80/CD86	4
BP	GO:1901606	alpha-amino acid catabolic process	4/116	106/18670	0.00432001	0.014727	0.00772926	GOT1/NOS2/NOS3/IDO1	4
BP	GO:1904029	regulation of cyclin-dependent protein kinase activity	4/116	106/18670	0.00432001	0.014727	0.00772926	AKT1/CASP3/CDKN1A/CCND3	4
BP	GO:0002830	positive regulation of type 2 immune response	2/116	16/18670	0.00433855	0.014727	0.00772926	CD86/IDO1	2
BP	GO:0006957	complement activation, alternative pathway	2/116	16/18670	0.00433855	0.014727	0.00772926	C3/C5	2
BP	GO:0043217	myelin maintenance	2/116	16/18670	0.00433855	0.014727	0.00772926	AKT1/SOD1	2
BP	GO:0044849	estrous cycle	2/116	16/18670	0.00433855	0.014727	0.00772926	NCOA1/MMP7	2
BP	GO:0060572	morphogenesis of an epithelial bud	2/116	16/18670	0.00433855	0.014727	0.00772926	AR/TP63	2
BP	GO:0060965	negative regulation of gene silencing by miRNA	2/116	16/18670	0.00433855	0.014727	0.00772926	ESR1/PPARG	2
BP	GO:0071380	cellular response to prostaglandin E stimulus	2/116	16/18670	0.00433855	0.014727	0.00772926	AKT1/PPARG	2
BP	GO:0071871	response to epinephrine	2/116	16/18670	0.00433855	0.014727	0.00772926	ADIPOQ/SNCA	2
BP	GO:1905153	regulation of membrane invagination	2/116	16/18670	0.00433855	0.014727	0.00772926	PPARG/C3	2
BP	GO:0032964	collagen biosynthetic process	3/116	53/18670	0.0043675	0.0147689	0.00775122	PPARG/GOT1/F2	3
BP	GO:0035065	regulation of histone acetylation	3/116	53/18670	0.0043675	0.0147689	0.00775122	MAPK3/CHEK1/SNCA	3
BP	GO:0070228	regulation of lymphocyte apoptotic process	3/116	53/18670	0.0043675	0.0147689	0.00775122	BAX/IL2/IDO1	3
BP	GO:1905517	macrophage migration	3/116	53/18670	0.0043675	0.0147689	0.00775122	MAPK3/CCL2/C5	3
BP	GO:0030324	lung development	5/116	172/18670	0.00441285	0.014908	0.00782426	MAPK3/MAPK1/SREBF1/CREB1/NOS3	5
BP	GO:0043502	regulation of muscle adaptation	4/116	107/18670	0.00446661	0.0150753	0.00791206	PPARA/SCN5A/ADRA1A/NOS3	4
BP	GO:0006636	unsaturated fatty acid biosynthetic process	3/116	54/18670	0.0046037	0.0154939	0.00813173	PTGS1/PTGS2/CBR1	3
BP	GO:0010524	positive regulation of calcium ion transport into cytosol	3/116	54/18670	0.0046037	0.0154939	0.00813173	BAX/SNCA/F2	3
BP	GO:0061005	cell differentiation involved in kidney development	3/116	54/18670	0.0046037	0.0154939	0.00813173	ADIPOQ/MMP9/STAT1	3
BP	GO:0021537	telencephalon development	6/116	249/18670	0.00464183	0.0156074	0.00819132	CASP3/SCN5A/NCOA1/GSK3B/BAX/EPHB2	6
BP	GO:0030072	peptide hormone secretion	6/116	250/18670	0.00473238	0.0158969	0.00834323	HMGCR/SREBF1/ABAT/NOS2/ADRA2C/ADRA2A	6
BP	GO:0021761	limbic system development	4/116	109/18670	0.00476979	0.0160074	0.00840124	CASP3/NCOA1/GSK3B/BAX	4
BP	GO:0045637	regulation of myeloid cell differentiation	6/116	251/18670	0.00482424	0.0161748	0.00848912	ADIPOQ/JUN/CREB1/EIF6/STAT1/IL4	6
BP	GO:0042220	response to cocaine	3/116	55/18670	0.00484749	0.0162203	0.008513	ABAT/SLC6A3/SNCA	3
BP	GO:0042304	regulation of fatty acid biosynthetic process	3/116	55/18670	0.00484749	0.0162203	0.008513	PTGS2/ADIPOQ/EIF6	3
BP	GO:0030323	respiratory tube development	5/116	176/18670	0.00486134	0.0162203	0.008513	MAPK3/MAPK1/SREBF1/CREB1/NOS3	5
BP	GO:0060401	cytosolic calcium ion transport	5/116	176/18670	0.00486134	0.0162203	0.008513	BCL2/BAX/ADRA1A/SNCA/F2	5
BP	GO:0032966	negative regulation of collagen biosynthetic process	2/116	17/18670	0.00489714	0.0162203	0.008513	PPARG/GOT1	2
BP	GO:0035729	cellular response to hepatocyte growth factor stimulus	2/116	17/18670	0.00489714	0.0162203	0.008513	RELA/CREB1	2
BP	GO:0042953	lipoprotein transport	2/116	17/18670	0.00489714	0.0162203	0.008513	PPARG/APOB	2
BP	GO:0044872	lipoprotein localization	2/116	17/18670	0.00489714	0.0162203	0.008513	PPARG/APOB	2
BP	GO:0098856	intestinal lipid absorption	2/116	17/18670	0.00489714	0.0162203	0.008513	LDLR/AKR1C1	2
BP	GO:1904355	positive regulation of telomere capping	2/116	17/18670	0.00489714	0.0162203	0.008513	MAPK3/MAPK1	2
BP	GO:1904996	positive regulation of leukocyte adhesion to vascular endothelial cell	2/116	17/18670	0.00489714	0.0162203	0.008513	RELA/ICAM1	2
BP	GO:2000641	regulation of early endosome to late endosome transport	2/116	17/18670	0.00489714	0.0162203	0.008513	MAPK3/MAPK1	2
BP	GO:2001267	regulation of cysteine-type endopeptidase activity involved in apoptotic signaling pathway	2/116	17/18670	0.00489714	0.0162203	0.008513	BAX/MMP9	2
BP	GO:0001959	regulation of cytokine-mediated signaling pathway	5/116	177/18670	0.00497834	0.016474	0.00864611	PPARG/GSTP1/ADIPOQ/IKBKB/STAT1	5
BP	GO:0031330	negative regulation of cellular catabolic process	6/116	253/18670	0.00501187	0.0165695	0.00869624	AKT1/BCL2/TIMP1/ADRA1A/HMOX1/SNCA	6
BP	GO:0022037	metencephalon development	4/116	111/18670	0.00508652	0.0167793	0.00880638	BCL2/ABAT/SCN5A/NCOA1	4
BP	GO:0006749	glutathione metabolic process	3/116	56/18670	0.00509895	0.0167793	0.00880638	SOD1/GSTP1/GSR	3
BP	GO:0010332	response to gamma radiation	3/116	56/18670	0.00509895	0.0167793	0.00880638	BCL2/BAX/CDKN1A	3
BP	GO:0031295	T cell costimulation	3/116	56/18670	0.00509895	0.0167793	0.00880638	AKT1/CD80/CD86	3
BP	GO:0090183	regulation of kidney development	3/116	56/18670	0.00509895	0.0167793	0.00880638	ADIPOQ/MMP9/STAT1	3
BP	GO:0048771	tissue remodeling	5/116	179/18670	0.00521832	0.0171563	0.00900421	BAX/TIMP1/ADRB2/NOS3/IL2	5
BP	GO:0002065	columnar/cuboidal epithelial cell differentiation	4/116	112/18670	0.00525005	0.017197	0.00902556	SOD1/GSK3B/TP63/CDKN1A	4
BP	GO:0042303	molting cycle	4/116	112/18670	0.00525005	0.017197	0.00902556	PTGS2/RELA/BCL2/TP63	4
BP	GO:0042633	hair cycle	4/116	112/18670	0.00525005	0.017197	0.00902556	PTGS2/RELA/BCL2/TP63	4
BP	GO:0098693	regulation of synaptic vesicle cycle	4/116	112/18670	0.00525005	0.017197	0.00902556	GSK3B/CHRM2/ADRA1A/SNCA	4
BP	GO:0051047	positive regulation of secretion	8/116	428/18670	0.00527241	0.0172543	0.00905565	MAPK3/ABAT/CREB1/SLC6A4/ACHE/IL2/SNCA/C5	8
BP	GO:0090596	sensory organ morphogenesis	6/116	256/18670	0.00530332	0.0173395	0.00910036	BCL2/MAPK3/MAPK1/SOD1/BAX/EPHB2	6
BP	GO:2001257	regulation of cation channel activity	5/116	180/18670	0.00534134	0.0174066	0.0091356	MMP9/EPHB2/ADRB2/GRIA2/CCL2	5
BP	GO:0043254	regulation of protein-containing complex assembly	8/116	429/18670	0.00534534	0.0174066	0.0091356	ESR1/GSK3B/BAX/CREB1/ICAM1/CCL11/SNCA/MMP1	8
BP	GO:0002066	columnar/cuboidal epithelial cell development	3/116	57/18670	0.00535814	0.0174066	0.0091356	SOD1/GSK3B/CDKN1A	3
BP	GO:0031294	lymphocyte costimulation	3/116	57/18670	0.00535814	0.0174066	0.0091356	AKT1/CD80/CD86	3
BP	GO:0033344	cholesterol efflux	3/116	57/18670	0.00535814	0.0174066	0.0091356	APOB/ADIPOQ/SOAT1	3
BP	GO:0048008	platelet-derived growth factor receptor signaling pathway	3/116	57/18670	0.00535814	0.0174066	0.0091356	ADIPOQ/F7/SNCA	3
BP	GO:1903428	positive regulation of reactive oxygen species biosynthetic process	3/116	57/18670	0.00535814	0.0174066	0.0091356	PTGS2/AKT1/ICAM1	3
BP	GO:0002285	lymphocyte activation involved in immune response	5/116	181/18670	0.00546639	0.0175842	0.00922878	ICAM1/IL2/IL4/CD80/CD86	5
BP	GO:0002902	regulation of B cell apoptotic process	2/116	18/18670	0.00548701	0.0175842	0.00922878	BAX/IL2	2
BP	GO:0007252	I-kappaB phosphorylation	2/116	18/18670	0.00548701	0.0175842	0.00922878	AKT1/IKBKB	2
BP	GO:0010713	negative regulation of collagen metabolic process	2/116	18/18670	0.00548701	0.0175842	0.00922878	PPARG/GOT1	2
BP	GO:0031998	regulation of fatty acid beta-oxidation	2/116	18/18670	0.00548701	0.0175842	0.00922878	AKT1/PPARA	2
BP	GO:0035994	response to muscle stretch	2/116	18/18670	0.00548701	0.0175842	0.00922878	RELA/JUN	2
BP	GO:0060749	mammary gland alveolus development	2/116	18/18670	0.00548701	0.0175842	0.00922878	ESR1/AR	2
BP	GO:0061377	mammary gland lobule development	2/116	18/18670	0.00548701	0.0175842	0.00922878	ESR1/AR	2
BP	GO:0070230	positive regulation of lymphocyte apoptotic process	2/116	18/18670	0.00548701	0.0175842	0.00922878	BAX/IDO1	2
BP	GO:0071318	cellular response to ATP	2/116	18/18670	0.00548701	0.0175842	0.00922878	PTGS2/SOD1	2
BP	GO:0071605	monocyte chemotactic protein-1 production	2/116	18/18670	0.00548701	0.0175842	0.00922878	GSTP1/ADIPOQ	2
BP	GO:0071637	regulation of monocyte chemotactic protein-1 production	2/116	18/18670	0.00548701	0.0175842	0.00922878	GSTP1/ADIPOQ	2
BP	GO:0150079	negative regulation of neuroinflammatory response	2/116	18/18670	0.00548701	0.0175842	0.00922878	LDLR/IL4	2
BP	GO:1900221	regulation of amyloid-beta clearance	2/116	18/18670	0.00548701	0.0175842	0.00922878	HMGCR/IL4	2
BP	GO:2000479	regulation of cAMP-dependent protein kinase activity	2/116	18/18670	0.00548701	0.0175842	0.00922878	ADIPOQ/ADRB2	2
BP	GO:0006839	mitochondrial transport	6/116	258/18670	0.00550441	0.0176082	0.00924138	BCL2/SREBF1/GSK3B/BAX/TP63/MAPK8	6
BP	GO:0043406	positive regulation of MAP kinase activity	6/116	258/18670	0.00550441	0.0176082	0.00924138	MAPK3/MAPK1/SOD1/ADRA2B/ADRA2A/C5	6
BP	GO:0006163	purine nucleotide metabolic process	8/116	432/18670	0.00556878	0.0177981	0.00934104	FASN/HMGCR/PPARA/NOS2/NOS3/EIF6/IL4/SNCA	8
BP	GO:0002688	regulation of leukocyte chemotaxis	4/116	114/18670	0.00558761	0.0178179	0.00935146	MAPK3/F7/CCL2/C5	4
BP	GO:0045446	endothelial cell differentiation	4/116	114/18670	0.00558761	0.0178179	0.00935146	FASN/KDR/ICAM1/IKBKB	4
BP	GO:0061138	morphogenesis of a branching epithelium	5/116	182/18670	0.00559351	0.0178179	0.00935146	ESR1/BCL2/AR/TP63/CCL11	5
BP	GO:0010676	positive regulation of cellular carbohydrate metabolic process	3/116	58/18670	0.00562513	0.0178179	0.00935146	AKT1/PPARA/SNCA	3
BP	GO:0017001	antibiotic catabolic process	3/116	58/18670	0.00562513	0.0178179	0.00935146	CAT/UGT1A1/SNCA	3
BP	GO:0032722	positive regulation of chemokine production	3/116	58/18670	0.00562513	0.0178179	0.00935146	ADIPOQ/HMOX1/C5	3
BP	GO:0042093	T-helper cell differentiation	3/116	58/18670	0.00562513	0.0178179	0.00935146	IL2/CD80/CD86	3
BP	GO:0061900	glial cell activation	3/116	58/18670	0.00562513	0.0178179	0.00935146	LDLR/JUN/SNCA	3
BP	GO:1902041	regulation of extrinsic apoptotic signaling pathway via death domain receptors	3/116	58/18670	0.00562513	0.0178179	0.00935146	NOS3/ICAM1/HMOX1	3
BP	GO:1903749	positive regulation of establishment of protein localization to mitochondrion	3/116	58/18670	0.00562513	0.0178179	0.00935146	BCL2/TP63/MAPK8	3
BP	GO:0032412	regulation of ion transmembrane transporter activity	6/116	260/18670	0.00571104	0.0180739	0.00948583	MMP9/EPHB2/ADRB2/ADRA2A/GRIA2/CCL2	6
BP	GO:0043123	positive regulation of I-kappaB kinase/NF-kappaB signaling	5/116	183/18670	0.0057227	0.0180947	0.00949674	RELA/AKT1/ADIPOQ/HMOX1/IKBKB	5
BP	GO:0043409	negative regulation of MAPK cascade	5/116	184/18670	0.00585398	0.0184606	0.00968874	AKT1/HMGCR/GSTP1/ADIPOQ/EPHB2	5
BP	GO:0048639	positive regulation of developmental growth	5/116	184/18670	0.00585398	0.0184606	0.00968874	AKT1/BCL2/MAPK1/CREB1/SLC6A3	5
BP	GO:0050864	regulation of B cell activation	5/116	184/18670	0.00585398	0.0184606	0.00968874	BCL2/CASP3/CDKN1A/IL2/IL4	5
BP	GO:0001885	endothelial cell development	3/116	59/18670	0.00589997	0.0185234	0.00972172	FASN/ICAM1/IKBKB	3
BP	GO:0032890	regulation of organic acid transport	3/116	59/18670	0.00589997	0.0185234	0.00972172	AKT1/ABAT/SNCA	3
BP	GO:0033619	membrane protein proteolysis	3/116	59/18670	0.00589997	0.0185234	0.00972172	RELA/TIMP1/ADRA2A	3
BP	GO:0120178	steroid hormone biosynthetic process	3/116	59/18670	0.00589997	0.0185234	0.00972172	CYP3A4/HSD17B1/AKR1B1	3
BP	GO:2000756	regulation of peptidyl-lysine acetylation	3/116	59/18670	0.00589997	0.0185234	0.00972172	MAPK3/CHEK1/SNCA	3
BP	GO:0034504	protein localization to nucleus	6/116	262/18670	0.00592329	0.0185802	0.00975154	PTGS2/AKT1/MAPK1/GSK3B/CDKN1A/F2	6
BP	GO:0021782	glial cell development	4/116	116/18670	0.00593937	0.0186142	0.00976938	AKT1/LDLR/SOD1/GSTP1	4
BP	GO:1902275	regulation of chromatin organization	5/116	185/18670	0.00598737	0.0187481	0.00983967	MAPK3/SREBF1/CHEK1/MAPK8/SNCA	5
BP	GO:0002689	negative regulation of leukocyte chemotaxis	2/116	19/18670	0.00610776	0.018906	0.00992252	CCL2/C5	2
BP	GO:0010888	negative regulation of lipid storage	2/116	19/18670	0.00610776	0.018906	0.00992252	PPARG/PPARA	2
BP	GO:0032930	positive regulation of superoxide anion generation	2/116	19/18670	0.00610776	0.018906	0.00992252	SOD1/GSTP1	2
BP	GO:0035728	response to hepatocyte growth factor	2/116	19/18670	0.00610776	0.018906	0.00992252	RELA/CREB1	2
BP	GO:0044241	lipid digestion	2/116	19/18670	0.00610776	0.018906	0.00992252	LDLR/AKR1C1	2
BP	GO:0045076	regulation of interleukin-2 biosynthetic process	2/116	19/18670	0.00610776	0.018906	0.00992252	CD80/CD86	2
BP	GO:0060149	negative regulation of posttranscriptional gene silencing	2/116	19/18670	0.00610776	0.018906	0.00992252	ESR1/PPARG	2
BP	GO:0060438	trachea development	2/116	19/18670	0.00610776	0.018906	0.00992252	MAPK3/MAPK1	2
BP	GO:0060716	labyrinthine layer blood vessel development	2/116	19/18670	0.00610776	0.018906	0.00992252	AKT1/MAPK1	2
BP	GO:0060967	negative regulation of gene silencing by RNA	2/116	19/18670	0.00610776	0.018906	0.00992252	ESR1/PPARG	2
BP	GO:1902644	tertiary alcohol metabolic process	2/116	19/18670	0.00610776	0.018906	0.00992252	AKR1C1/AKR1B1	2
BP	GO:2000010	positive regulation of protein localization to cell surface	2/116	19/18670	0.00610776	0.018906	0.00992252	AKT1/CD247	2
BP	GO:0002761	regulation of myeloid leukocyte differentiation	4/116	117/18670	0.00612065	0.018906	0.00992252	ADIPOQ/JUN/CREB1/IL4	4
BP	GO:0007613	memory	4/116	117/18670	0.00612065	0.018906	0.00992252	PTGS2/LDLR/CREB1/SLC6A4	4
BP	GO:0022900	electron transport chain	5/116	186/18670	0.0061229	0.018906	0.00992252	GSR/MAOB/IDO1/SNCA/AKR1B1	5
BP	GO:0030308	negative regulation of cell growth	5/116	186/18670	0.0061229	0.018906	0.00992252	BCL2/PPARG/PPARA/ESR2/CDKN1A	5
BP	GO:0002294	CD4-positive, alpha-beta T cell differentiation involved in immune response	3/116	60/18670	0.00618272	0.0190576	0.0100021	IL2/CD80/CD86	3
BP	GO:1902808	positive regulation of cell cycle G1/S phase transition	3/116	60/18670	0.00618272	0.0190576	0.0100021	AKT1/CYP1A1/CCND3	3
BP	GO:0042471	ear morphogenesis	4/116	118/18670	0.00630559	0.0194195	0.010192	MAPK3/MAPK1/SOD1/EPHB2	4
BP	GO:0002287	alpha-beta T cell activation involved in immune response	3/116	61/18670	0.00647345	0.0197822	0.0103824	IL2/CD80/CD86	3
BP	GO:0002293	alpha-beta T cell differentiation involved in immune response	3/116	61/18670	0.00647345	0.0197822	0.0103824	IL2/CD80/CD86	3
BP	GO:0006081	cellular aldehyde metabolic process	3/116	61/18670	0.00647345	0.0197822	0.0103824	RELA/AKR1C1/CYP1B1	3
BP	GO:0010803	regulation of tumor necrosis factor-mediated signaling pathway	3/116	61/18670	0.00647345	0.0197822	0.0103824	GSTP1/ADIPOQ/IKBKB	3
BP	GO:0045123	cellular extravasation	3/116	61/18670	0.00647345	0.0197822	0.0103824	ICAM1/VCAM1/CCL2	3
BP	GO:0090303	positive regulation of wound healing	3/116	61/18670	0.00647345	0.0197822	0.0103824	F7/ADRA2A/F2	3
BP	GO:1905953	negative regulation of lipid localization	3/116	61/18670	0.00647345	0.0197822	0.0103824	AKT1/PPARG/PPARA	3
BP	GO:2000514	regulation of CD4-positive, alpha-beta T cell activation	3/116	61/18670	0.00647345	0.0197822	0.0103824	IL2/CD80/CD86	3
BP	GO:2001244	positive regulation of intrinsic apoptotic signaling pathway	3/116	61/18670	0.00647345	0.0197822	0.0103824	BCL2/SOD1/BAX	3
BP	GO:0072331	signal transduction by p53 class mediator	6/116	267/18670	0.00647909	0.0197824	0.0103825	AKT1/BCL2/CHEK1/BAX/TP63/CDKN1A	6
BP	GO:0001952	regulation of cell-matrix adhesion	4/116	119/18670	0.00649421	0.0198115	0.0103978	BCL2/GSK3B/KDR/PLAU	4
BP	GO:0003014	renal system process	4/116	120/18670	0.00668653	0.0203462	0.0106784	BCL2/ADIPOQ/ADRA1A/AKR1B1	4
BP	GO:0016079	synaptic vesicle exocytosis	4/116	120/18670	0.00668653	0.0203462	0.0106784	GSK3B/CHRM2/ADRA1A/SNCA	4
BP	GO:0060759	regulation of response to cytokine stimulus	5/116	190/18670	0.00668664	0.0203462	0.0106784	PPARG/GSTP1/ADIPOQ/IKBKB/STAT1	5
BP	GO:0006525	arginine metabolic process	2/116	20/18670	0.006759	0.020397	0.0107051	NOS2/NOS3	2
BP	GO:0007620	copulation	2/116	20/18670	0.006759	0.020397	0.0107051	ABAT/SLC6A4	2
BP	GO:0010738	regulation of protein kinase A signaling	2/116	20/18670	0.006759	0.020397	0.0107051	ADIPOQ/ADRB2	2
BP	GO:0016137	glycoside metabolic process	2/116	20/18670	0.006759	0.020397	0.0107051	AKR1C1/AKR1B1	2
BP	GO:0019373	epoxygenase P450 pathway	2/116	20/18670	0.006759	0.020397	0.0107051	CYP1A1/CYP1B1	2
BP	GO:0030220	platelet formation	2/116	20/18670	0.006759	0.020397	0.0107051	CASP3/CASP9	2
BP	GO:0048148	behavioral response to cocaine	2/116	20/18670	0.006759	0.020397	0.0107051	ABAT/SNCA	2
BP	GO:0060261	positive regulation of transcription initiation from RNA polymerase II promoter	2/116	20/18670	0.006759	0.020397	0.0107051	ESR1/CREB1	2
BP	GO:0071636	positive regulation of transforming growth factor beta production	2/116	20/18670	0.006759	0.020397	0.0107051	PTGS2/CREB1	2
BP	GO:0031640	killing of cells of other organism	3/116	62/18670	0.00677222	0.020397	0.0107051	NOS2/LYZ/F2	3
BP	GO:0032623	interleukin-2 production	3/116	62/18670	0.00677222	0.020397	0.0107051	CD80/CD86/CD247	3
BP	GO:0046824	positive regulation of nucleocytoplasmic transport	3/116	62/18670	0.00677222	0.020397	0.0107051	PTGS2/MAPK1/GSK3B	3
BP	GO:0071478	cellular response to radiation	5/116	191/18670	0.00683307	0.0205629	0.0107921	PTGS2/CHEK1/BAX/CASP9/CDKN1A	5
BP	GO:0006959	humoral immune response	7/116	356/18670	0.00684014	0.0205667	0.0107941	BCL2/LYZ/PRSS3/CCL2/C3/F2/C5	7
BP	GO:0046718	viral entry into host cell	4/116	121/18670	0.00688259	0.0206594	0.0108428	LDLR/ICAM1/CD80/CD86	4
BP	GO:1903578	regulation of ATP metabolic process	4/116	121/18670	0.00688259	0.0206594	0.0108428	PPARA/EIF6/IL4/SNCA	4
BP	GO:0006164	purine nucleotide biosynthetic process	5/116	192/18670	0.00698174	0.0209217	0.0109804	FASN/NOS2/NOS3/IL4/SNCA	5
BP	GO:0043112	receptor metabolic process	5/116	192/18670	0.00698174	0.0209217	0.0109804	PPARG/PPARA/ADIPOQ/ACHE/SNCA	5
BP	GO:0006879	cellular iron ion homeostasis	3/116	63/18670	0.00707906	0.0211598	0.0111054	SOD1/HMOX1/ABCG2	3
BP	GO:0042982	amyloid precursor protein metabolic process	3/116	63/18670	0.00707906	0.0211598	0.0111054	CASP3/SOAT1/ACHE	3
BP	GO:0046637	regulation of alpha-beta T cell differentiation	3/116	63/18670	0.00707906	0.0211598	0.0111054	IL2/CD80/CD86	3
BP	GO:0007219	Notch signaling pathway	5/116	193/18670	0.00713265	0.0213021	0.0111801	AKT1/GOT1/TP63/NOS3/STAT1	5
BP	GO:0051928	positive regulation of calcium ion transport	4/116	123/18670	0.00728607	0.0217237	0.0114014	BAX/CCL2/SNCA/F2	4
BP	GO:0071621	granulocyte chemotaxis	4/116	123/18670	0.00728607	0.0217237	0.0114014	MAPK3/CCL16/CCL2/CCL11	4
BP	GO:0046503	glycerolipid catabolic process	3/116	64/18670	0.00739404	0.0219261	0.0115076	LDLR/APOB/PLA2G4A	3
BP	GO:0048247	lymphocyte chemotaxis	3/116	64/18670	0.00739404	0.0219261	0.0115076	CCL16/CCL2/CCL11	3
BP	GO:0050922	negative regulation of chemotaxis	3/116	64/18670	0.00739404	0.0219261	0.0115076	GSTP1/CCL2/C5	3
BP	GO:1903672	positive regulation of sprouting angiogenesis	3/116	64/18670	0.00739404	0.0219261	0.0115076	PTGS2/KDR/HMOX1	3
BP	GO:0002438	acute inflammatory response to antigenic stimulus	2/116	21/18670	0.00744032	0.0219261	0.0115076	ICAM1/C3	2
BP	GO:0006067	ethanol metabolic process	2/116	21/18670	0.00744032	0.0219261	0.0115076	ADH1C/ADH1B	2
BP	GO:0009713	catechol-containing compound biosynthetic process	2/116	21/18670	0.00744032	0.0219261	0.0115076	SLC6A3/SNCA	2
BP	GO:0030728	ovulation	2/116	21/18670	0.00744032	0.0219261	0.0115076	PTGS2/NOS3	2
BP	GO:0032891	negative regulation of organic acid transport	2/116	21/18670	0.00744032	0.0219261	0.0115076	AKT1/ABAT	2
BP	GO:0036344	platelet morphogenesis	2/116	21/18670	0.00744032	0.0219261	0.0115076	CASP3/CASP9	2
BP	GO:0042423	catecholamine biosynthetic process	2/116	21/18670	0.00744032	0.0219261	0.0115076	SLC6A3/SNCA	2
BP	GO:0051412	response to corticosterone	2/116	21/18670	0.00744032	0.0219261	0.0115076	MAOB/CDKN1A	2
BP	GO:0090208	positive regulation of triglyceride metabolic process	2/116	21/18670	0.00744032	0.0219261	0.0115076	LDLR/SREBF1	2
BP	GO:1900273	positive regulation of long-term synaptic potentiation	2/116	21/18670	0.00744032	0.0219261	0.0115076	CREB1/EPHB2	2
BP	GO:0001654	eye development	7/116	362/18670	0.00746788	0.0219891	0.0115407	BCL2/BAX/JUN/EPHB2/ACHE/CYP1A1/CYP1B1	7
BP	GO:0019751	polyol metabolic process	4/116	124/18670	0.00749353	0.0220281	0.0115611	GOT1/SNCA/CYP3A4/AKR1B1	4
BP	GO:0046717	acid secretion	4/116	124/18670	0.00749353	0.0220281	0.0115611	ABAT/NOS2/PLA2G4A/SNCA	4
BP	GO:0001763	morphogenesis of a branching structure	5/116	196/18670	0.00759909	0.0223015	0.0117046	ESR1/BCL2/AR/TP63/CCL11	5
BP	GO:0071897	DNA biosynthetic process	5/116	196/18670	0.00759909	0.0223015	0.0117046	MAPK3/MAPK1/PPARG/ADIPOQ/CDKN1A	5
BP	GO:2000134	negative regulation of G1/S transition of mitotic cell cycle	4/116	125/18670	0.00770486	0.0225736	0.0118474	BCL2/BAX/CDKN1A/CCL2	4
BP	GO:0002548	monocyte chemotaxis	3/116	65/18670	0.00771721	0.0225736	0.0118474	CCL16/CCL2/CCL11	3
BP	GO:0014823	response to activity	3/116	65/18670	0.00771721	0.0225736	0.0118474	CAT/ADIPOQ/CREB1	3
BP	GO:0032768	regulation of monooxygenase activity	3/116	65/18670	0.00771721	0.0225736	0.0118474	AKT1/NOS3/SNCA	3
BP	GO:0010952	positive regulation of peptidase activity	5/116	197/18670	0.00775918	0.0226777	0.0119021	MAPK3/PPARG/BAX/CASP9/SNCA	5
BP	GO:0060541	respiratory system development	5/116	198/18670	0.00792161	0.0231334	0.0121412	MAPK3/MAPK1/SREBF1/CREB1/NOS3	5
BP	GO:0060485	mesenchyme development	6/116	279/18670	0.00796678	0.0232463	0.0122004	BCL2/MAPK3/MAPK1/GSK3B/NOS3/STAT1	6
BP	GO:0045428	regulation of nitric oxide biosynthetic process	3/116	66/18670	0.00804861	0.0234658	0.0123156	PTGS2/AKT1/ICAM1	3
BP	GO:0043620	regulation of DNA-templated transcription in response to stress	4/116	127/18670	0.00813921	0.0234954	0.0123312	RELA/CHEK1/JUN/HMOX1	4
BP	GO:0006582	melanin metabolic process	2/116	22/18670	0.00815133	0.0234954	0.0123312	BCL2/TYR	2
BP	GO:0010884	positive regulation of lipid storage	2/116	22/18670	0.00815133	0.0234954	0.0123312	APOB/C3	2
BP	GO:0021854	hypothalamus development	2/116	22/18670	0.00815133	0.0234954	0.0123312	NCOA1/BAX	2
BP	GO:0030878	thyroid gland development	2/116	22/18670	0.00815133	0.0234954	0.0123312	MAPK3/MAPK1	2
BP	GO:0032469	endoplasmic reticulum calcium ion homeostasis	2/116	22/18670	0.00815133	0.0234954	0.0123312	BCL2/BAX	2
BP	GO:0032928	regulation of superoxide anion generation	2/116	22/18670	0.00815133	0.0234954	0.0123312	SOD1/GSTP1	2
BP	GO:0035584	calcium-mediated signaling using intracellular calcium source	2/116	22/18670	0.00815133	0.0234954	0.0123312	KDR/VCAM1	2
BP	GO:0042094	interleukin-2 biosynthetic process	2/116	22/18670	0.00815133	0.0234954	0.0123312	CD80/CD86	2
BP	GO:0042359	vitamin D metabolic process	2/116	22/18670	0.00815133	0.0234954	0.0123312	CYP1A1/CYP3A4	2
BP	GO:0043496	regulation of protein homodimerization activity	2/116	22/18670	0.00815133	0.0234954	0.0123312	BCL2/BAX	2
BP	GO:0045624	positive regulation of T-helper cell differentiation	2/116	22/18670	0.00815133	0.0234954	0.0123312	CD80/CD86	2
BP	GO:0071404	cellular response to low-density lipoprotein particle stimulus	2/116	22/18670	0.00815133	0.0234954	0.0123312	LDLR/PPARG	2
BP	GO:1901984	negative regulation of protein acetylation	2/116	22/18670	0.00815133	0.0234954	0.0123312	GSK3B/SNCA	2
BP	GO:0002292	T cell differentiation involved in immune response	3/116	68/18670	0.0087363	0.0251204	0.0131841	IL2/CD80/CD86	3
BP	GO:0033627	cell adhesion mediated by integrin	3/116	68/18670	0.0087363	0.0251204	0.0131841	PLAU/ICAM1/CYP1B1	3
BP	GO:0050918	positive chemotaxis	3/116	68/18670	0.0087363	0.0251204	0.0131841	F7/KDR/CCL16	3
BP	GO:0030278	regulation of ossification	5/116	203/18670	0.00876938	0.0251951	0.0132233	BCL2/MAPK3/MAPK1/TP63/ADRB2	5
BP	GO:0042157	lipoprotein metabolic process	4/116	130/18670	0.00882039	0.0253212	0.0132895	LDLR/MTTP/APOB/PPARA	4
BP	GO:0007413	axonal fasciculation	2/116	23/18670	0.00889165	0.0253213	0.0132895	CASP3/EPHB2	2
BP	GO:0019400	alditol metabolic process	2/116	23/18670	0.00889165	0.0253213	0.0132895	GOT1/AKR1B1	2
BP	GO:0032799	low-density lipoprotein receptor particle metabolic process	2/116	23/18670	0.00889165	0.0253213	0.0132895	PPARG/ADIPOQ	2
BP	GO:0034695	response to prostaglandin E	2/116	23/18670	0.00889165	0.0253213	0.0132895	AKT1/PPARG	2
BP	GO:0050995	negative regulation of lipid catabolic process	2/116	23/18670	0.00889165	0.0253213	0.0132895	AKT1/ADRA2A	2
BP	GO:0051043	regulation of membrane protein ectodomain proteolysis	2/116	23/18670	0.00889165	0.0253213	0.0132895	TIMP1/ADRA2A	2
BP	GO:0051349	positive regulation of lyase activity	2/116	23/18670	0.00889165	0.0253213	0.0132895	NOS2/NOS3	2
BP	GO:0072215	regulation of metanephros development	2/116	23/18670	0.00889165	0.0253213	0.0132895	ADIPOQ/STAT1	2
BP	GO:0072243	metanephric nephron epithelium development	2/116	23/18670	0.00889165	0.0253213	0.0132895	ADIPOQ/STAT1	2
BP	GO:0106030	neuron projection fasciculation	2/116	23/18670	0.00889165	0.0253213	0.0132895	CASP3/EPHB2	2
BP	GO:0015980	energy derivation by oxidation of organic compounds	6/116	286/18670	0.00894059	0.0254154	0.0133389	AKT1/CAT/NOS2/GSK3B/IL4/SNCA	6
BP	GO:0006473	protein acetylation	5/116	204/18670	0.00894617	0.0254154	0.0133389	MAPK3/NCOA1/CHEK1/GSK3B/SNCA	5
BP	GO:1901605	alpha-amino acid metabolic process	5/116	204/18670	0.00894617	0.0254154	0.0133389	GOT1/NOS2/NOS3/TYR/IDO1	5
BP	GO:0030183	B cell differentiation	4/116	131/18670	0.00905548	0.0256849	0.0134803	BCL2/BAX/VCAM1/IL4	4
BP	GO:1902807	negative regulation of cell cycle G1/S phase transition	4/116	131/18670	0.00905548	0.0256849	0.0134803	BCL2/BAX/CDKN1A/CCL2	4
BP	GO:0015909	long-chain fatty acid transport	3/116	69/18670	0.00909267	0.0257493	0.0135141	AKT1/PPARG/PLA2G4A	3
BP	GO:0071300	cellular response to retinoic acid	3/116	69/18670	0.00909267	0.0257493	0.0135141	PPARG/CREB1/SLC6A4	3
BP	GO:0015893	drug transport	5/116	205/18670	0.00912542	0.0258009	0.0135412	ABCC1/ABAT/SLC6A2/SLC6A3/SNCA	5
BP	GO:0072522	purine-containing compound biosynthetic process	5/116	205/18670	0.00912542	0.0258009	0.0135412	FASN/NOS2/NOS3/IL4/SNCA	5
BP	GO:0003158	endothelium development	4/116	132/18670	0.00929462	0.0261959	0.0137485	FASN/KDR/ICAM1/IKBKB	4
BP	GO:0042476	odontogenesis	4/116	132/18670	0.00929462	0.0261959	0.0137485	PPARA/SCN5A/BAX/TP63	4
BP	GO:0043280	positive regulation of cysteine-type endopeptidase activity involved in apoptotic process	4/116	132/18670	0.00929462	0.0261959	0.0137485	PPARG/BAX/CASP9/SNCA	4
BP	GO:0072329	monocarboxylic acid catabolic process	4/116	132/18670	0.00929462	0.0261959	0.0137485	AKT1/PPARA/ADIPOQ/ABAT	4
BP	GO:0010517	regulation of phospholipase activity	3/116	70/18670	0.00945746	0.0266127	0.0139673	ESR1/ADRA1A/SNCA	3
BP	GO:0032720	negative regulation of tumor necrosis factor production	3/116	70/18670	0.00945746	0.0266127	0.0139673	GSTP1/ADIPOQ/IL4	3
BP	GO:0071456	cellular response to hypoxia	5/116	207/18670	0.00949133	0.0266869	0.0140062	PTGS2/AKT1/BCL2/ICAM1/HMOX1	5
BP	GO:0050769	positive regulation of neurogenesis	8/116	474/18670	0.00950569	0.0267061	0.0140163	RELA/BCL2/PPARG/NCOA1/EPHB2/ADRA2C/ADRA2B/IL2	8
BP	GO:0042770	signal transduction in response to DNA damage	4/116	133/18670	0.00953784	0.0267753	0.0140526	CHEK1/BAX/CASP9/CDKN1A	4
BP	GO:0001783	B cell apoptotic process	2/116	24/18670	0.00966089	0.0269716	0.0141556	BAX/IL2	2
BP	GO:0001919	regulation of receptor recycling	2/116	24/18670	0.00966089	0.0269716	0.0141556	ACHE/SNCA	2
BP	GO:0009404	toxin metabolic process	2/116	24/18670	0.00966089	0.0269716	0.0141556	CYP1A1/CYP1B1	2
BP	GO:0010288	response to lead ion	2/116	24/18670	0.00966089	0.0269716	0.0141556	PTGS2/CAT	2
BP	GO:0010804	negative regulation of tumor necrosis factor-mediated signaling pathway	2/116	24/18670	0.00966089	0.0269716	0.0141556	GSTP1/ADIPOQ	2
BP	GO:0046475	glycerophospholipid catabolic process	2/116	24/18670	0.00966089	0.0269716	0.0141556	LDLR/PLA2G4A	2
BP	GO:1903649	regulation of cytoplasmic transport	2/116	24/18670	0.00966089	0.0269716	0.0141556	MAPK3/MAPK1	2
BP	GO:0044409	entry into host	4/116	134/18670	0.00978517	0.0272757	0.0143152	LDLR/ICAM1/CD80/CD86	4
BP	GO:0048565	digestive tract development	4/116	134/18670	0.00978517	0.0272757	0.0143152	BCL2/TP63/CDKN1A/CYP1A1	4
BP	GO:1904427	positive regulation of calcium ion transmembrane transport	3/116	71/18670	0.00983069	0.0273811	0.0143705	BAX/SNCA/F2	3
BP	GO:0097529	myeloid leukocyte migration	5/116	210/18670	0.010059	0.0279951	0.0146928	MAPK3/CCL16/CCL2/CCL11/C5	5
BP	GO:1901987	regulation of cell cycle phase transition	8/116	480/18670	0.0102045	0.0283111	0.0148587	AKT1/BCL2/CHEK1/BAX/CDKN1A/CYP1A1/CCL2/CCND3	8
BP	GO:0002532	production of molecular mediator involved in inflammatory response	3/116	72/18670	0.0102124	0.0283111	0.0148587	NOS2/IDO1/F2	3
BP	GO:0006635	fatty acid beta-oxidation	3/116	72/18670	0.0102124	0.0283111	0.0148587	AKT1/PPARA/ADIPOQ	3
BP	GO:1903556	negative regulation of tumor necrosis factor superfamily cytokine production	3/116	72/18670	0.0102124	0.0283111	0.0148587	GSTP1/ADIPOQ/IL4	3
BP	GO:2001259	positive regulation of cation channel activity	3/116	72/18670	0.0102124	0.0283111	0.0148587	EPHB2/ADRB2/CCL2	3
BP	GO:0002705	positive regulation of leukocyte mediated immunity	4/116	136/18670	0.0102923	0.0285103	0.0149632	NOS2/IL2/IL4/C3	4
BP	GO:0050768	negative regulation of neurogenesis	6/116	295/18670	0.0103146	0.0285498	0.0149839	LDLR/GSK3B/EPHB2/SLC6A4/CCL11/F2	6
BP	GO:0014829	vascular smooth muscle contraction	2/116	25/18670	0.0104587	0.0286806	0.0150526	CHRM3/ADRA2B	2
BP	GO:0019430	removal of superoxide radicals	2/116	25/18670	0.0104587	0.0286806	0.0150526	SOD1/NOS3	2
BP	GO:0031069	hair follicle morphogenesis	2/116	25/18670	0.0104587	0.0286806	0.0150526	BCL2/TP63	2
BP	GO:0032461	positive regulation of protein oligomerization	2/116	25/18670	0.0104587	0.0286806	0.0150526	BAX/MMP1	2
BP	GO:0042537	benzene-containing compound metabolic process	2/116	25/18670	0.0104587	0.0286806	0.0150526	UGT1A1/IDO1	2
BP	GO:0045830	positive regulation of isotype switching	2/116	25/18670	0.0104587	0.0286806	0.0150526	IL2/IL4	2
BP	GO:0050927	positive regulation of positive chemotaxis	2/116	25/18670	0.0104587	0.0286806	0.0150526	F7/KDR	2
BP	GO:0060330	regulation of response to interferon-gamma	2/116	25/18670	0.0104587	0.0286806	0.0150526	PPARG/STAT1	2
BP	GO:0060334	regulation of interferon-gamma-mediated signaling pathway	2/116	25/18670	0.0104587	0.0286806	0.0150526	PPARG/STAT1	2
BP	GO:0060571	morphogenesis of an epithelial fold	2/116	25/18670	0.0104587	0.0286806	0.0150526	AR/TP63	2
BP	GO:0072202	cell differentiation involved in metanephros development	2/116	25/18670	0.0104587	0.0286806	0.0150526	ADIPOQ/STAT1	2
BP	GO:1903306	negative regulation of regulated secretory pathway	2/116	25/18670	0.0104587	0.0286806	0.0150526	ADRA2A/HMOX1	2
BP	GO:0001818	negative regulation of cytokine production	6/116	296/18670	0.010476	0.028706	0.0150659	GSTP1/ADIPOQ/HMOX1/IL4/IDO1/F2	6
BP	GO:0031644	regulation of nervous system process	4/116	137/18670	0.0105521	0.0288922	0.0151637	ABAT/ADRA2C/ADRB2/NOS3	4
BP	GO:0072401	signal transduction involved in DNA integrity checkpoint	3/116	73/18670	0.0106026	0.028986	0.0152129	CHEK1/BAX/CDKN1A	3
BP	GO:0072422	signal transduction involved in DNA damage checkpoint	3/116	73/18670	0.0106026	0.028986	0.0152129	CHEK1/BAX/CDKN1A	3
BP	GO:0046631	alpha-beta T cell activation	4/116	138/18670	0.0108161	0.0295469	0.0155072	BCL2/IL2/CD80/CD86	4
BP	GO:0045787	positive regulation of cell cycle	7/116	389/18670	0.0108329	0.0295699	0.0155193	AKT1/CHEK1/BAX/SLC6A4/CDKN1A/CYP1A1/CCND3	7
BP	GO:0009064	glutamine family amino acid metabolic process	3/116	74/18670	0.0110014	0.0298923	0.0156885	GOT1/NOS2/NOS3	3
BP	GO:0043367	CD4-positive, alpha-beta T cell differentiation	3/116	74/18670	0.0110014	0.0298923	0.0156885	IL2/CD80/CD86	3
BP	GO:0070373	negative regulation of ERK1 and ERK2 cascade	3/116	74/18670	0.0110014	0.0298923	0.0156885	GSTP1/ADIPOQ/EPHB2	3
BP	GO:0072395	signal transduction involved in cell cycle checkpoint	3/116	74/18670	0.0110014	0.0298923	0.0156885	CHEK1/BAX/CDKN1A	3
BP	GO:1901616	organic hydroxy compound catabolic process	3/116	74/18670	0.0110014	0.0298923	0.0156885	MAOB/MAOA/SLC6A3	3
BP	GO:1903036	positive regulation of response to wounding	3/116	74/18670	0.0110014	0.0298923	0.0156885	F7/ADRA2A/F2	3
BP	GO:0002700	regulation of production of molecular mediator of immune response	4/116	139/18670	0.0110844	0.0300946	0.0157947	MAPK3/HMOX1/IL2/IL4	4
BP	GO:0006309	apoptotic DNA fragmentation	2/116	26/18670	0.0112846	0.0302683	0.0158858	CASP3/BAX	2
BP	GO:0010460	positive regulation of heart rate	2/116	26/18670	0.0112846	0.0302683	0.0158858	ADRB1/ADRA1A	2
BP	GO:0010758	regulation of macrophage chemotaxis	2/116	26/18670	0.0112846	0.0302683	0.0158858	MAPK3/C5	2
BP	GO:0022011	myelination in peripheral nervous system	2/116	26/18670	0.0112846	0.0302683	0.0158858	AKT1/SOD1	2
BP	GO:0030194	positive regulation of blood coagulation	2/116	26/18670	0.0112846	0.0302683	0.0158858	F7/F2	2
BP	GO:0032292	peripheral nervous system axon ensheathment	2/116	26/18670	0.0112846	0.0302683	0.0158858	AKT1/SOD1	2
BP	GO:0032366	intracellular sterol transport	2/116	26/18670	0.0112846	0.0302683	0.0158858	LDLR/CES1	2
BP	GO:0032367	intracellular cholesterol transport	2/116	26/18670	0.0112846	0.0302683	0.0158858	LDLR/CES1	2
BP	GO:0048169	regulation of long-term neuronal synaptic plasticity	2/116	26/18670	0.0112846	0.0302683	0.0158858	EPHB2/SNCA	2
BP	GO:0050926	regulation of positive chemotaxis	2/116	26/18670	0.0112846	0.0302683	0.0158858	F7/KDR	2
BP	GO:0097066	response to thyroid hormone	2/116	26/18670	0.0112846	0.0302683	0.0158858	F7/AKR1B1	2
BP	GO:1900048	positive regulation of hemostasis	2/116	26/18670	0.0112846	0.0302683	0.0158858	F7/F2	2
BP	GO:1900120	regulation of receptor binding	2/116	26/18670	0.0112846	0.0302683	0.0158858	ADIPOQ/MMP9	2
BP	GO:1903579	negative regulation of ATP metabolic process	2/116	26/18670	0.0112846	0.0302683	0.0158858	PPARA/SNCA	2
BP	GO:1904353	regulation of telomere capping	2/116	26/18670	0.0112846	0.0302683	0.0158858	MAPK3/MAPK1	2
BP	GO:1905048	regulation of metallopeptidase activity	2/116	26/18670	0.0112846	0.0302683	0.0158858	MAPK3/TIMP1	2
BP	GO:0060048	cardiac muscle contraction	4/116	140/18670	0.0113569	0.0304163	0.0159635	SCN5A/KCNH2/ADRA1A/ADRA1B	4
BP	GO:0072073	kidney epithelium development	4/116	140/18670	0.0113569	0.0304163	0.0159635	BCL2/CAT/ADIPOQ/STAT1	4
BP	GO:0001960	negative regulation of cytokine-mediated signaling pathway	3/116	75/18670	0.0114088	0.0304406	0.0159763	PPARG/GSTP1/ADIPOQ	3
BP	GO:0006073	cellular glucan metabolic process	3/116	75/18670	0.0114088	0.0304406	0.0159763	AKT1/GSK3B/MGAM	3
BP	GO:0007422	peripheral nervous system development	3/116	75/18670	0.0114088	0.0304406	0.0159763	RELA/AKT1/SOD1	3
BP	GO:0033143	regulation of intracellular steroid hormone receptor signaling pathway	3/116	75/18670	0.0114088	0.0304406	0.0159763	ESR1/AR/TP63	3
BP	GO:0044042	glucan metabolic process	3/116	75/18670	0.0114088	0.0304406	0.0159763	AKT1/GSK3B/MGAM	3
BP	GO:0016485	protein processing	5/116	217/18670	0.0114734	0.0305672	0.0160427	CASP3/CES1/F7/PRSS3/PLAU	5
BP	GO:0036294	cellular response to decreased oxygen levels	5/116	217/18670	0.0114734	0.0305672	0.0160427	PTGS2/AKT1/BCL2/ICAM1/HMOX1	5
BP	GO:0097530	granulocyte migration	4/116	141/18670	0.0116337	0.0309709	0.0162546	MAPK3/CCL16/CCL2/CCL11	4
BP	GO:0001937	negative regulation of endothelial cell proliferation	3/116	76/18670	0.0118248	0.0314326	0.0164969	PPARG/STAT1/CCL2	3
BP	GO:0045454	cell redox homeostasis	3/116	76/18670	0.0118248	0.0314326	0.0164969	GSR/NOS2/NOS3	3
BP	GO:0043583	ear development	5/116	219/18670	0.0119012	0.0315774	0.0165729	BCL2/MAPK3/MAPK1/SOD1/EPHB2	5
BP	GO:0008277	regulation of G protein-coupled receptor signaling pathway	4/116	142/18670	0.0119148	0.0315774	0.0165729	ADRB2/SNCA/C3/F2	4
BP	GO:0038127	ERBB signaling pathway	4/116	142/18670	0.0119148	0.0315774	0.0165729	AKT1/MAPK1/MMP9/ADRA2A	4
BP	GO:0050871	positive regulation of B cell activation	4/116	142/18670	0.0119148	0.0315774	0.0165729	BCL2/CDKN1A/IL2/IL4	4
BP	GO:0048762	mesenchymal cell differentiation	5/116	220/18670	0.0121192	0.0318373	0.0167093	BCL2/MAPK3/MAPK1/GSK3B/STAT1	5
BP	GO:0002021	response to dietary excess	2/116	27/18670	0.0121383	0.0318373	0.0167093	ADRB1/ADRB2	2
BP	GO:0009651	response to salt stress	2/116	27/18670	0.0121383	0.0318373	0.0167093	BAX/AKR1B1	2
BP	GO:0048643	positive regulation of skeletal muscle tissue development	2/116	27/18670	0.0121383	0.0318373	0.0167093	BCL2/HMGCR	2
BP	GO:0050820	positive regulation of coagulation	2/116	27/18670	0.0121383	0.0318373	0.0167093	F7/F2	2
BP	GO:0060307	regulation of ventricular cardiac muscle cell membrane repolarization	2/116	27/18670	0.0121383	0.0318373	0.0167093	SCN5A/KCNH2	2
BP	GO:0071280	cellular response to copper ion	2/116	27/18670	0.0121383	0.0318373	0.0167093	CYP1A1/SNCA	2
BP	GO:0071450	cellular response to oxygen radical	2/116	27/18670	0.0121383	0.0318373	0.0167093	SOD1/NOS3	2
BP	GO:0071451	cellular response to superoxide	2/116	27/18670	0.0121383	0.0318373	0.0167093	SOD1/NOS3	2
BP	GO:0072207	metanephric epithelium development	2/116	27/18670	0.0121383	0.0318373	0.0167093	ADIPOQ/STAT1	2
BP	GO:0072376	protein activation cascade	2/116	27/18670	0.0121383	0.0318373	0.0167093	F7/F2	2
BP	GO:0072378	blood coagulation, fibrin clot formation	2/116	27/18670	0.0121383	0.0318373	0.0167093	F7/F2	2
BP	GO:1902175	regulation of oxidative stress-induced intrinsic apoptotic signaling pathway	2/116	27/18670	0.0121383	0.0318373	0.0167093	AKT1/SOD1	2
BP	GO:1905563	negative regulation of vascular endothelial cell proliferation	2/116	27/18670	0.0121383	0.0318373	0.0167093	PPARG/CCL2	2
BP	GO:0006606	protein import into nucleus	4/116	143/18670	0.0122003	0.0319527	0.0167699	PTGS2/AKT1/MAPK1/CDKN1A	4
BP	GO:0044344	cellular response to fibroblast growth factor stimulus	4/116	143/18670	0.0122003	0.0319527	0.0167699	MAPK3/MAPK1/CCL2/SNCA	4
BP	GO:0010827	regulation of glucose transmembrane transport	3/116	78/18670	0.0126828	0.0331187	0.0173818	AKT1/ADIPOQ/C3	3
BP	GO:0032413	negative regulation of ion transmembrane transporter activity	3/116	78/18670	0.0126828	0.0331187	0.0173818	MMP9/EPHB2/ADRA2A	3
BP	GO:0043407	negative regulation of MAP kinase activity	3/116	78/18670	0.0126828	0.0331187	0.0173818	HMGCR/GSTP1/ADIPOQ	3
BP	GO:2000300	regulation of synaptic vesicle exocytosis	3/116	78/18670	0.0126828	0.0331187	0.0173818	GSK3B/CHRM2/ADRA1A	3
BP	GO:0002822	regulation of adaptive immune response based on somatic recombination of immune receptors built from immunoglobulin superfamily domains	4/116	145/18670	0.0127843	0.0333592	0.0175081	IL2/IL4/CD80/C3	4
BP	GO:0007205	protein kinase C-activating G protein-coupled receptor signaling pathway	2/116	28/18670	0.0130194	0.0336762	0.0176745	CHRM1/IL2	2
BP	GO:0008209	androgen metabolic process	2/116	28/18670	0.0130194	0.0336762	0.0176745	ESR1/CYP3A4	2
BP	GO:0042730	fibrinolysis	2/116	28/18670	0.0130194	0.0336762	0.0176745	PLAU/F2	2
BP	GO:0045686	negative regulation of glial cell differentiation	2/116	28/18670	0.0130194	0.0336762	0.0176745	LDLR/F2	2
BP	GO:0045745	positive regulation of G protein-coupled receptor signaling pathway	2/116	28/18670	0.0130194	0.0336762	0.0176745	C3/F2	2
BP	GO:0051123	RNA polymerase II preinitiation complex assembly	2/116	28/18670	0.0130194	0.0336762	0.0176745	ESR1/CREB1	2
BP	GO:0060260	regulation of transcription initiation from RNA polymerase II promoter	2/116	28/18670	0.0130194	0.0336762	0.0176745	ESR1/CREB1	2
BP	GO:1902932	positive regulation of alcohol biosynthetic process	2/116	28/18670	0.0130194	0.0336762	0.0176745	SREBF1/SNCA	2
BP	GO:1903792	negative regulation of anion transport	2/116	28/18670	0.0130194	0.0336762	0.0176745	AKT1/ABAT	2
BP	GO:1904994	regulation of leukocyte adhesion to vascular endothelial cell	2/116	28/18670	0.0130194	0.0336762	0.0176745	RELA/ICAM1	2
BP	GO:1990776	response to angiotensin	2/116	28/18670	0.0130194	0.0336762	0.0176745	PTGS2/RELA	2
BP	GO:2000108	positive regulation of leukocyte apoptotic process	2/116	28/18670	0.0130194	0.0336762	0.0176745	BAX/IDO1	2
BP	GO:0009108	coenzyme biosynthetic process	4/116	146/18670	0.0130828	0.033791	0.0177347	PTGS2/FASN/IDO1/SNCA	4
BP	GO:0055123	digestive system development	4/116	146/18670	0.0130828	0.033791	0.0177347	BCL2/TP63/CDKN1A/CYP1A1	4
BP	GO:0045913	positive regulation of carbohydrate metabolic process	3/116	79/18670	0.0131248	0.0338501	0.0177657	AKT1/PPARA/SNCA	3
BP	GO:1900034	regulation of cellular response to heat	3/116	79/18670	0.0131248	0.0338501	0.0177657	MAPK3/MAPK1/GSK3B	3
BP	GO:0001649	osteoblast differentiation	5/116	225/18670	0.0132496	0.0341224	0.0179086	AKT1/FASN/CAT/TP63/ACHE	5
BP	GO:0007160	cell-matrix adhesion	5/116	225/18670	0.0132496	0.0341224	0.0179086	BCL2/GSK3B/KDR/PLAU/VCAM1	5
BP	GO:0071236	cellular response to antibiotic	4/116	147/18670	0.0133858	0.0344484	0.0180797	RELA/UGT1A1/PLA2G4A/CYP1B1	4
BP	GO:0000303	response to superoxide	2/116	29/18670	0.0139276	0.0355085	0.0186361	SOD1/NOS3	2
BP	GO:0005979	regulation of glycogen biosynthetic process	2/116	29/18670	0.0139276	0.0355085	0.0186361	AKT1/GSK3B	2
BP	GO:0007263	nitric oxide mediated signal transduction	2/116	29/18670	0.0139276	0.0355085	0.0186361	NOS2/NOS3	2
BP	GO:0007271	synaptic transmission, cholinergic	2/116	29/18670	0.0139276	0.0355085	0.0186361	CHRM3/ACHE	2
BP	GO:0008299	isoprenoid biosynthetic process	2/116	29/18670	0.0139276	0.0355085	0.0186361	HMGCR/CYP1A1	2
BP	GO:0009435	NAD biosynthetic process	2/116	29/18670	0.0139276	0.0355085	0.0186361	PTGS2/IDO1	2
BP	GO:0010962	regulation of glucan biosynthetic process	2/116	29/18670	0.0139276	0.0355085	0.0186361	AKT1/GSK3B	2
BP	GO:0014044	Schwann cell development	2/116	29/18670	0.0139276	0.0355085	0.0186361	AKT1/SOD1	2
BP	GO:0031063	regulation of histone deacetylation	2/116	29/18670	0.0139276	0.0355085	0.0186361	SREBF1/MAPK8	2
BP	GO:0033032	regulation of myeloid cell apoptotic process	2/116	29/18670	0.0139276	0.0355085	0.0186361	BCL2/ADIPOQ	2
BP	GO:0045822	negative regulation of heart contraction	2/116	29/18670	0.0139276	0.0355085	0.0186361	ADRA1A/IL2	2
BP	GO:0048730	epidermis morphogenesis	2/116	29/18670	0.0139276	0.0355085	0.0186361	BCL2/TP63	2
BP	GO:0070229	negative regulation of lymphocyte apoptotic process	2/116	29/18670	0.0139276	0.0355085	0.0186361	IL2/IDO1	2
BP	GO:0034329	cell junction assembly	7/116	409/18670	0.013956	0.0355552	0.0186606	BCL2/EPHB2/KDR/GABRA1/ACHE/IKBKB/SNCA	7
BP	GO:2001056	positive regulation of cysteine-type endopeptidase activity	4/116	149/18670	0.0140052	0.0356543	0.0187126	PPARG/BAX/CASP9/SNCA	4
BP	GO:0021766	hippocampus development	3/116	81/18670	0.014035	0.0356543	0.0187126	CASP3/NCOA1/GSK3B	3
BP	GO:0055072	iron ion homeostasis	3/116	81/18670	0.014035	0.0356543	0.0187126	SOD1/HMOX1/ABCG2	3
BP	GO:0060761	negative regulation of response to cytokine stimulus	3/116	81/18670	0.014035	0.0356543	0.0187126	PPARG/GSTP1/ADIPOQ	3
BP	GO:0050851	antigen receptor-mediated signaling pathway	6/116	316/18670	0.014094	0.035753	0.0187644	RELA/BCL2/MAPK1/BAX/IKBKB/CD247	6
BP	GO:0051961	negative regulation of nervous system development	6/116	316/18670	0.014094	0.035753	0.0187644	LDLR/GSK3B/EPHB2/SLC6A4/CCL11/F2	6
BP	GO:0048754	branching morphogenesis of an epithelial tube	4/116	150/18670	0.0143216	0.0362786	0.0190403	ESR1/BCL2/AR/CCL11	4
BP	GO:0071774	response to fibroblast growth factor	4/116	150/18670	0.0143216	0.0362786	0.0190403	MAPK3/MAPK1/CCL2/SNCA	4
BP	GO:0006094	gluconeogenesis	3/116	82/18670	0.0145033	0.0366084	0.0192133	PPARA/ADIPOQ/GOT1	3
BP	GO:0051279	regulation of release of sequestered calcium ion into cytosol	3/116	82/18670	0.0145033	0.0366084	0.0192133	BAX/SNCA/F2	3
BP	GO:0055117	regulation of cardiac muscle contraction	3/116	82/18670	0.0145033	0.0366084	0.0192133	SCN5A/ADRA1A/ADRA1B	3
BP	GO:0090049	regulation of cell migration involved in sprouting angiogenesis	3/116	82/18670	0.0145033	0.0366084	0.0192133	PTGS2/KDR/HMOX1	3
BP	GO:1905954	positive regulation of lipid localization	3/116	82/18670	0.0145033	0.0366084	0.0192133	APOB/ADIPOQ/C3	3
BP	GO:0043010	camera-type eye development	6/116	319/18670	0.0147034	0.0370872	0.0194646	BAX/JUN/EPHB2/ACHE/CYP1A1/CYP1B1	6
BP	GO:0046486	glycerolipid metabolic process	7/116	414/18670	0.0148284	0.0372768	0.0195642	LDLR/CAT/APOB/SREBF1/PLA2G4A/ACHE/C3	7
BP	GO:0000305	response to oxygen radical	2/116	30/18670	0.0148625	0.0372768	0.0195642	SOD1/NOS3	2
BP	GO:0002828	regulation of type 2 immune response	2/116	30/18670	0.0148625	0.0372768	0.0195642	CD86/IDO1	2
BP	GO:0032743	positive regulation of interleukin-2 production	2/116	30/18670	0.0148625	0.0372768	0.0195642	CD80/CD86	2
BP	GO:0043372	positive regulation of CD4-positive, alpha-beta T cell differentiation	2/116	30/18670	0.0148625	0.0372768	0.0195642	CD80/CD86	2
BP	GO:0045939	negative regulation of steroid metabolic process	2/116	30/18670	0.0148625	0.0372768	0.0195642	SOD1/UGT1A1	2
BP	GO:0071549	cellular response to dexamethasone stimulus	2/116	30/18670	0.0148625	0.0372768	0.0195642	CASP9/ICAM1	2
BP	GO:0090200	positive regulation of release of cytochrome c from mitochondria	2/116	30/18670	0.0148625	0.0372768	0.0195642	BAX/MMP9	2
BP	GO:0034250	positive regulation of cellular amide metabolic process	4/116	152/18670	0.0149679	0.0374666	0.0196638	MAPK3/MAPK1/CASP3/EIF6	4
BP	GO:1903169	regulation of calcium ion transmembrane transport	4/116	152/18670	0.0149679	0.0374666	0.0196638	BAX/ADRA2A/SNCA/F2	4
BP	GO:0046470	phosphatidylcholine metabolic process	3/116	83/18670	0.0149803	0.0374666	0.0196638	LDLR/PLA2G4A/ACHE	3
BP	GO:2000106	regulation of leukocyte apoptotic process	3/116	83/18670	0.0149803	0.0374666	0.0196638	BAX/IL2/IDO1	3
BP	GO:0055067	monovalent inorganic cation homeostasis	4/116	154/18670	0.0156324	0.0390699	0.0205052	BCL2/MAPK3/MAPK1/KCNH2	4
BP	GO:0002675	positive regulation of acute inflammatory response	2/116	31/18670	0.0158237	0.0392993	0.0206257	PTGS2/C3	2
BP	GO:0006691	leukotriene metabolic process	2/116	31/18670	0.0158237	0.0392993	0.0206257	ABCC1/LTA4H	2
BP	GO:0010165	response to X-ray	2/116	31/18670	0.0158237	0.0392993	0.0206257	CASP3/CDKN1A	2
BP	GO:0033198	response to ATP	2/116	31/18670	0.0158237	0.0392993	0.0206257	PTGS2/SOD1	2
BP	GO:0042168	heme metabolic process	2/116	31/18670	0.0158237	0.0392993	0.0206257	UGT1A1/HMOX1	2
BP	GO:0045737	positive regulation of cyclin-dependent protein serine/threonine kinase activity	2/116	31/18670	0.0158237	0.0392993	0.0206257	AKT1/CCND3	2
BP	GO:0048710	regulation of astrocyte differentiation	2/116	31/18670	0.0158237	0.0392993	0.0206257	LDLR/F2	2
BP	GO:0051955	regulation of amino acid transport	2/116	31/18670	0.0158237	0.0392993	0.0206257	ABAT/SNCA	2
BP	GO:0099625	ventricular cardiac muscle cell membrane repolarization	2/116	31/18670	0.0158237	0.0392993	0.0206257	SCN5A/KCNH2	2
BP	GO:0014031	mesenchymal cell development	3/116	85/18670	0.0159608	0.0396123	0.0207899	BCL2/MAPK3/MAPK1	3
BP	GO:0032872	regulation of stress-activated MAPK cascade	5/116	237/18670	0.0162486	0.0402983	0.02115	AKT1/MAPK3/MAPK1/HMGCR/GSTP1	5
BP	GO:0016573	histone acetylation	4/116	156/18670	0.0163152	0.0404352	0.0212218	MAPK3/NCOA1/CHEK1/SNCA	4
BP	GO:0001942	hair follicle development	3/116	86/18670	0.0164643	0.0407198	0.0213711	RELA/BCL2/TP63	3
BP	GO:0042058	regulation of epidermal growth factor receptor signaling pathway	3/116	86/18670	0.0164643	0.0407198	0.0213711	AKT1/MMP9/ADRA2A	3
BP	GO:0042446	hormone biosynthetic process	3/116	86/18670	0.0164643	0.0407198	0.0213711	CYP3A4/HSD17B1/AKR1B1	3
BP	GO:0019058	viral life cycle	6/116	328/18670	0.0166416	0.0411294	0.0215862	BCL2/LDLR/ICAM1/CCL2/CD80/CD86	6
BP	GO:0070302	regulation of stress-activated protein kinase signaling cascade	5/116	239/18670	0.0167889	0.0412893	0.0216701	AKT1/MAPK3/MAPK1/HMGCR/GSTP1	5
BP	GO:0001975	response to amphetamine	2/116	32/18670	0.0168108	0.0412893	0.0216701	SOD1/ICAM1	2
BP	GO:0019359	nicotinamide nucleotide biosynthetic process	2/116	32/18670	0.0168108	0.0412893	0.0216701	PTGS2/IDO1	2
BP	GO:0019363	pyridine nucleotide biosynthetic process	2/116	32/18670	0.0168108	0.0412893	0.0216701	PTGS2/IDO1	2
BP	GO:0042744	hydrogen peroxide catabolic process	2/116	32/18670	0.0168108	0.0412893	0.0216701	CAT/SNCA	2
BP	GO:0051385	response to mineralocorticoid	2/116	32/18670	0.0168108	0.0412893	0.0216701	MAOB/CDKN1A	2
BP	GO:0051968	positive regulation of synaptic transmission, glutamatergic	2/116	32/18670	0.0168108	0.0412893	0.0216701	PTGS2/CCL2	2
BP	GO:0060674	placenta blood vessel development	2/116	32/18670	0.0168108	0.0412893	0.0216701	AKT1/MAPK1	2
BP	GO:0099623	regulation of cardiac muscle cell membrane repolarization	2/116	32/18670	0.0168108	0.0412893	0.0216701	SCN5A/KCNH2	2
BP	GO:0001892	embryonic placenta development	3/116	87/18670	0.0169767	0.0416392	0.0218537	AKT1/MAPK1/NCOA1	3
BP	GO:0014068	positive regulation of phosphatidylinositol 3-kinase signaling	3/116	87/18670	0.0169767	0.0416392	0.0218537	CAT/KDR/F2	3
BP	GO:0052126	movement in host environment	4/116	158/18670	0.0170165	0.0417079	0.0218898	LDLR/ICAM1/CD80/CD86	4
BP	GO:0048568	embryonic organ development	7/116	428/18670	0.0174779	0.0426528	0.0223857	AKT1/MAPK3/MAPK1/SOD1/NCOA1/EPHB2/KDR	7
BP	GO:0006767	water-soluble vitamin metabolic process	3/116	88/18670	0.017498	0.0426528	0.0223857	ABCC1/PRSS1/PRSS3	3
BP	GO:0009791	post-embryonic development	3/116	88/18670	0.017498	0.0426528	0.0223857	BCL2/APOB/BAX	3
BP	GO:0022404	molting cycle process	3/116	88/18670	0.017498	0.0426528	0.0223857	RELA/BCL2/TP63	3
BP	GO:0022405	hair cycle process	3/116	88/18670	0.017498	0.0426528	0.0223857	RELA/BCL2/TP63	3
BP	GO:0050829	defense response to Gram-negative bacterium	3/116	88/18670	0.017498	0.0426528	0.0223857	NOS2/LYZ/F2	3
BP	GO:0097194	execution phase of apoptosis	3/116	88/18670	0.017498	0.0426528	0.0223857	AKT1/CASP3/BAX	3
BP	GO:0098773	skin epidermis development	3/116	88/18670	0.017498	0.0426528	0.0223857	RELA/BCL2/TP63	3
BP	GO:0002819	regulation of adaptive immune response	4/116	160/18670	0.0177364	0.04318	0.0226624	IL2/IL4/CD80/C3	4
BP	GO:0010737	protein kinase A signaling	2/116	33/18670	0.0178236	0.04318	0.0226624	ADIPOQ/ADRB2	2
BP	GO:0016242	negative regulation of macroautophagy	2/116	33/18670	0.0178236	0.04318	0.0226624	AKT1/HMOX1	2
BP	GO:0019362	pyridine nucleotide metabolic process	2/116	33/18670	0.0178236	0.04318	0.0226624	PTGS2/IDO1	2
BP	GO:0030851	granulocyte differentiation	2/116	33/18670	0.0178236	0.04318	0.0226624	FASN/ADIPOQ	2
BP	GO:0033028	myeloid cell apoptotic process	2/116	33/18670	0.0178236	0.04318	0.0226624	BCL2/ADIPOQ	2
BP	GO:0045191	regulation of isotype switching	2/116	33/18670	0.0178236	0.04318	0.0226624	IL2/IL4	2
BP	GO:0045736	negative regulation of cyclin-dependent protein serine/threonine kinase activity	2/116	33/18670	0.0178236	0.04318	0.0226624	CASP3/CDKN1A	2
BP	GO:0046496	nicotinamide nucleotide metabolic process	2/116	33/18670	0.0178236	0.04318	0.0226624	PTGS2/IDO1	2
BP	GO:0097306	cellular response to alcohol	3/116	89/18670	0.0180281	0.0436456	0.0229067	AKT1/PPARG/UGT1A1	3
BP	GO:0018393	internal peptidyl-lysine acetylation	4/116	161/18670	0.0181034	0.043798	0.0229867	MAPK3/NCOA1/CHEK1/SNCA	4
BP	GO:0051896	regulation of protein kinase B signaling	5/116	244/18670	0.0181917	0.0439818	0.0230832	ESR1/AKT1/F7/CD80/CD86	5
BP	GO:0030641	regulation of cellular pH	3/116	90/18670	0.0185671	0.0448589	0.0235435	BCL2/MAPK3/MAPK1	3
BP	GO:0031214	biomineral tissue development	4/116	163/18670	0.0188514	0.0452322	0.0237394	PTGS2/PPARA/ADRB2/NOS3	4
BP	GO:0051170	import into nucleus	4/116	163/18670	0.0188514	0.0452322	0.0237394	PTGS2/AKT1/MAPK1/CDKN1A	4
BP	GO:0110148	biomineralization	4/116	163/18670	0.0188514	0.0452322	0.0237394	PTGS2/PPARA/ADRB2/NOS3	4
BP	GO:1903555	regulation of tumor necrosis factor superfamily cytokine production	4/116	163/18670	0.0188514	0.0452322	0.0237394	GSTP1/ADIPOQ/IL4/CD86	4
BP	GO:0000737	DNA catabolic process, endonucleolytic	2/116	34/18670	0.0188616	0.0452322	0.0237394	CASP3/BAX	2
BP	GO:0010765	positive regulation of sodium ion transport	2/116	34/18670	0.0188616	0.0452322	0.0237394	AKT1/SCN5A	2
BP	GO:0032212	positive regulation of telomere maintenance via telomerase	2/116	34/18670	0.0188616	0.0452322	0.0237394	MAPK3/MAPK1	2
BP	GO:0043276	anoikis	2/116	34/18670	0.0188616	0.0452322	0.0237394	AKT1/BCL2	2
BP	GO:0060969	negative regulation of gene silencing	2/116	34/18670	0.0188616	0.0452322	0.0237394	ESR1/PPARG	2
BP	GO:0070670	response to interleukin-4	2/116	34/18670	0.0188616	0.0452322	0.0237394	FASN/CCL11	2
BP	GO:1904030	negative regulation of cyclin-dependent protein kinase activity	2/116	34/18670	0.0188616	0.0452322	0.0237394	CASP3/CDKN1A	2
BP	GO:0015914	phospholipid transport	3/116	91/18670	0.019115	0.0457472	0.0240097	LDLR/MTTP/ABCC1	3
BP	GO:0045639	positive regulation of myeloid cell differentiation	3/116	91/18670	0.019115	0.0457472	0.0240097	JUN/CREB1/STAT1	3
BP	GO:1901992	positive regulation of mitotic cell cycle phase transition	3/116	91/18670	0.019115	0.0457472	0.0240097	AKT1/CYP1A1/CCND3	3
BP	GO:0043543	protein acylation	5/116	248/18670	0.0193682	0.0463221	0.0243114	MAPK3/NCOA1/CHEK1/GSK3B/SNCA	5
BP	GO:0050680	negative regulation of epithelial cell proliferation	4/116	165/18670	0.0196185	0.0468891	0.024609	PPARG/AR/STAT1/CCL2	4
BP	GO:0035710	CD4-positive, alpha-beta T cell activation	3/116	92/18670	0.0196718	0.0469849	0.0246593	IL2/CD80/CD86	3
BP	GO:0001881	receptor recycling	2/116	35/18670	0.0199245	0.0473025	0.024826	ACHE/SNCA	2
BP	GO:0030262	apoptotic nuclear changes	2/116	35/18670	0.0199245	0.0473025	0.024826	CASP3/BAX	2
BP	GO:0032735	positive regulation of interleukin-12 production	2/116	35/18670	0.0199245	0.0473025	0.024826	RELA/IDO1	2
BP	GO:0060251	regulation of glial cell proliferation	2/116	35/18670	0.0199245	0.0473025	0.024826	CREB1/CHRM1	2
BP	GO:0070873	regulation of glycogen metabolic process	2/116	35/18670	0.0199245	0.0473025	0.024826	AKT1/GSK3B	2
BP	GO:0071312	cellular response to alkaloid	2/116	35/18670	0.0199245	0.0473025	0.024826	CASP3/ICAM1	2
BP	GO:0072525	pyridine-containing compound biosynthetic process	2/116	35/18670	0.0199245	0.0473025	0.024826	PTGS2/IDO1	2
BP	GO:0110111	negative regulation of animal organ morphogenesis	2/116	35/18670	0.0199245	0.0473025	0.024826	BCL2/STAT1	2
BP	GO:2001024	negative regulation of response to drug	2/116	35/18670	0.0199245	0.0473025	0.024826	ABAT/SNCA	2
BP	GO:0033044	regulation of chromosome organization	6/116	342/18670	0.0199969	0.04744	0.0248981	MAPK3/MAPK1/SREBF1/CHEK1/MAPK8/SNCA	6
BP	GO:0006475	internal protein amino acid acetylation	4/116	166/18670	0.0200091	0.04744	0.0248981	MAPK3/NCOA1/CHEK1/SNCA	4
BP	GO:0035249	synaptic transmission, glutamatergic	3/116	93/18670	0.0202375	0.0478855	0.025132	PTGS2/GRIA2/CCL2	3
BP	GO:0046634	regulation of alpha-beta T cell activation	3/116	93/18670	0.0202375	0.0478855	0.025132	IL2/CD80/CD86	3
BP	GO:1901184	regulation of ERBB signaling pathway	3/116	93/18670	0.0202375	0.0478855	0.025132	AKT1/MMP9/ADRA2A	3
BP	GO:0006913	nucleocytoplasmic transport	6/116	343/18670	0.0202529	0.0478902	0.0251345	PTGS2/AKT1/MAPK1/GSK3B/CDKN1A/EIF6	6
BP	GO:0045017	glycerolipid biosynthetic process	5/116	251/18670	0.0202828	0.0479288	0.0251547	LDLR/SREBF1/PLA2G4A/ACHE/C3	5
BP	GO:0071706	tumor necrosis factor superfamily cytokine production	4/116	168/18670	0.0208048	0.0491144	0.025777	GSTP1/ADIPOQ/IL4/CD86	4
BP	GO:0051289	protein homotetramerization	3/116	94/18670	0.0208121	0.0491144	0.025777	CAT/TP63/CD247	3
BP	GO:1901990	regulation of mitotic cell cycle phase transition	7/116	444/18670	0.0208977	0.0492266	0.0258358	AKT1/BCL2/BAX/CDKN1A/CYP1A1/CCL2/CCND3	7
BP	GO:2000027	regulation of animal organ morphogenesis	5/116	253/18670	0.0209079	0.0492266	0.0258358	ESR1/BCL2/AR/BAX/STAT1	5
BP	GO:0033762	response to glucagon	2/116	36/18670	0.021012	0.0492266	0.0258358	SREBF1/CREB1	2
BP	GO:0042554	superoxide anion generation	2/116	36/18670	0.021012	0.0492266	0.0258358	SOD1/GSTP1	2
BP	GO:0051973	positive regulation of telomerase activity	2/116	36/18670	0.021012	0.0492266	0.0258358	MAPK3/MAPK1	2
BP	GO:0071392	cellular response to estradiol stimulus	2/116	36/18670	0.021012	0.0492266	0.0258358	ESR1/UGT1A1	2
BP	GO:0071634	regulation of transforming growth factor beta production	2/116	36/18670	0.021012	0.0492266	0.0258358	PTGS2/CREB1	2
BP	GO:0090322	regulation of superoxide metabolic process	2/116	36/18670	0.021012	0.0492266	0.0258358	SOD1/GSTP1	2
BP	GO:1901099	negative regulation of signal transduction in absence of ligand	2/116	36/18670	0.021012	0.0492266	0.0258358	AKT1/BCL2	2
BP	GO:2000516	positive regulation of CD4-positive, alpha-beta T cell activation	2/116	36/18670	0.021012	0.0492266	0.0258358	CD80/CD86	2
BP	GO:2001240	negative regulation of extrinsic apoptotic signaling pathway in absence of ligand	2/116	36/18670	0.021012	0.0492266	0.0258358	AKT1/BCL2	2
BP	GO:0051169	nuclear transport	6/116	346/18670	0.0210345	0.0492467	0.0258464	PTGS2/AKT1/MAPK1/GSK3B/CDKN1A/EIF6	6
BP	GO:0018394	peptidyl-lysine acetylation	4/116	169/18670	0.0212099	0.0495595	0.0260105	MAPK3/NCOA1/CHEK1/SNCA	4
BP	GO:0021543	pallium development	4/116	169/18670	0.0212099	0.0495595	0.0260105	CASP3/NCOA1/GSK3B/BAX	4
BP	GO:0030307	positive regulation of cell growth	4/116	169/18670	0.0212099	0.0495595	0.0260105	AKT1/BCL2/IL2/F2	4
BP	GO:0002702	positive regulation of production of molecular mediator of immune response	3/116	95/18670	0.0213957	0.0498625	0.0261696	MAPK3/IL2/IL4	3
BP	GO:0042116	macrophage activation	3/116	95/18670	0.0213957	0.0498625	0.0261696	LDLR/JUN/SNCA	3
BP	GO:0044070	regulation of anion transport	3/116	95/18670	0.0213957	0.0498625	0.0261696	AKT1/ABAT/SNCA	3
BP	GO:1903076	regulation of protein localization to plasma membrane	3/116	95/18670	0.0213957	0.0498625	0.0261696	AKT1/AR/EPHB2	3
CC	GO:0045121	membrane raft	15/116	315/19717	5.20969e-10	6.09804e-08	4.13786e-08	PTGS2/MAPK3/MAPK1/CASP3/SCN5A/KDR/SLC6A2/SLC6A3/ADRA1A/ADRA1B/SLC6A4/NOS3/ICAM1/HMOX1/IKBKB	15
CC	GO:0098857	membrane microdomain	15/116	316/19717	5.44281e-10	6.09804e-08	4.13786e-08	PTGS2/MAPK3/MAPK1/CASP3/SCN5A/KDR/SLC6A2/SLC6A3/ADRA1A/ADRA1B/SLC6A4/NOS3/ICAM1/HMOX1/IKBKB	15
CC	GO:0098589	membrane region	15/116	328/19717	9.09395e-10	6.09804e-08	4.13786e-08	PTGS2/MAPK3/MAPK1/CASP3/SCN5A/KDR/SLC6A2/SLC6A3/ADRA1A/ADRA1B/SLC6A4/NOS3/ICAM1/HMOX1/IKBKB	15
CC	GO:0005901	caveola	9/116	80/19717	1.00794e-09	6.09804e-08	4.13786e-08	PTGS2/MAPK3/MAPK1/SCN5A/SLC6A3/ADRA1A/ADRA1B/NOS3/HMOX1	9
CC	GO:0044853	plasma membrane raft	9/116	109/19717	1.60779e-08	7.78168e-07	5.28031e-07	PTGS2/MAPK3/MAPK1/SCN5A/SLC6A3/ADRA1A/ADRA1B/NOS3/HMOX1	9
CC	GO:0099055	integral component of postsynaptic membrane	9/116	117/19717	2.99491e-08	1.20795e-06	8.1966e-07	EPHB2/CHRM1/CHRM2/CHRM3/GABRA1/SLC6A3/ADRA2C/ADRA1A/SLC6A4	9
CC	GO:0098936	intrinsic component of postsynaptic membrane	9/116	122/19717	4.3159e-08	1.49207e-06	1.01245e-06	EPHB2/CHRM1/CHRM2/CHRM3/GABRA1/SLC6A3/ADRA2C/ADRA1A/SLC6A4	9
CC	GO:0099056	integral component of presynaptic membrane	7/116	73/19717	2.40315e-07	7.26952e-06	4.93277e-06	EPHB2/CHRM1/CHRM2/CHRM3/SLC6A3/ADRA1A/SLC6A4	7
CC	GO:0099699	integral component of synaptic membrane	9/116	152/19717	2.86459e-07	7.70257e-06	5.22663e-06	EPHB2/CHRM1/CHRM2/CHRM3/GABRA1/SLC6A3/ADRA2C/ADRA1A/SLC6A4	9
CC	GO:0098889	intrinsic component of presynaptic membrane	7/116	82/19717	5.36831e-07	1.19893e-05	8.13543e-06	EPHB2/CHRM1/CHRM2/CHRM3/SLC6A3/ADRA1A/SLC6A4	7
CC	GO:0099240	intrinsic component of synaptic membrane	9/116	164/19717	5.44969e-07	1.19893e-05	8.13543e-06	EPHB2/CHRM1/CHRM2/CHRM3/GABRA1/SLC6A3/ADRA2C/ADRA1A/SLC6A4	9
CC	GO:0042734	presynaptic membrane	8/116	161/19717	4.99759e-06	0.000100785	6.8388e-05	EPHB2/CHRM1/CHRM2/CHRM3/SLC6A2/SLC6A3/ADRA1A/SLC6A4	8
CC	GO:0045211	postsynaptic membrane	10/116	323/19717	2.13081e-05	0.000396659	0.000269155	EPHB2/CHRM1/CHRM2/CHRM3/GABRA1/SLC6A3/ADRA2C/ADRA1A/SLC6A4/GRIA2	10
CC	GO:0097060	synaptic membrane	11/116	432/19717	4.91135e-05	0.000848962	0.000576068	EPHB2/CHRM1/CHRM2/CHRM3/GABRA1/SLC6A2/SLC6A3/ADRA2C/ADRA1A/SLC6A4/GRIA2	11
CC	GO:0043679	axon terminus	6/116	119/19717	7.35851e-05	0.00118717	0.000805563	GOT1/CHRM1/CHRM2/CHRM3/ADRA2C/SNCA	6
CC	GO:0005788	endoplasmic reticulum lumen	9/116	309/19717	8.92368e-05	0.00134971	0.000915851	PTGS2/MTTP/APOB/CES1/F7/TIMP1/BCHE/C3/F2	9
CC	GO:0009897	external side of plasma membrane	10/116	393/19717	0.000110272	0.00156975	0.00106516	LDLR/GSR/CD163/GRIA2/ICAM1/VCAM1/CD80/CD86/CCR3/F2	10
CC	GO:0098793	presynapse	11/116	491/19717	0.000152671	0.00205258	0.00139279	GOT1/EPHB2/CHRM1/CHRM2/CHRM3/SLC6A2/SLC6A3/ADRA2C/ADRA1A/SLC6A4/SNCA	11
CC	GO:0044306	neuron projection terminus	6/116	138/19717	0.000166449	0.00212003	0.00143856	GOT1/CHRM1/CHRM2/CHRM3/ADRA2C/SNCA	6
CC	GO:1904724	tertiary granule lumen	4/116	55/19717	0.000307761	0.00371609	0.00252158	MMP9/LYZ/PRSS3/LTA4H	4
CC	GO:0046930	pore complex	3/116	23/19717	0.000322471	0.00371609	0.00252158	BCL2/BAX/C5	3
CC	GO:0070820	tertiary granule	6/116	164/19717	0.000421795	0.00463975	0.00314833	MMP9/LYZ/PRSS3/LTA4H/PLAU/MGAM	6
CC	GO:0043025	neuronal cell body	10/116	497/19717	0.000710518	0.00747588	0.0050728	MAPK1/CASP3/SOD1/APOB/EPHB2/CHRM2/SLC6A2/SLC6A3/ADRA2C/SNCA	10
CC	GO:0101002	ficolin-1-rich granule	5/116	124/19717	0.000833985	0.00807297	0.00547796	MAPK1/CAT/GSTP1/MMP9/LTA4H	5
CC	GO:1904813	ficolin-1-rich granule lumen	5/116	124/19717	0.000833985	0.00807297	0.00547796	MAPK1/CAT/GSTP1/MMP9/LTA4H	5
CC	GO:0099060	integral component of postsynaptic specialization membrane	4/116	74/19717	0.000952978	0.00887003	0.00601881	CHRM1/CHRM3/GABRA1/ADRA2C	4
CC	GO:0098978	glutamatergic synapse	8/116	349/19717	0.00107667	0.00922747	0.00626136	RELA/GSK3B/EPHB2/CHRM1/CHRM2/CHRM3/ADRA2C/ADRA1A	8
CC	GO:0005769	early endosome	8/116	350/19717	0.00109654	0.00922747	0.00626136	MAPK3/MAPK1/LDLR/APOB/KDR/ADRB1/ADRB2/VCAM1	8
CC	GO:0098948	intrinsic component of postsynaptic specialization membrane	4/116	77/19717	0.00110577	0.00922747	0.00626136	CHRM1/CHRM3/GABRA1/ADRA2C	4
CC	GO:0150034	distal axon	7/116	285/19717	0.00149451	0.0116886	0.0079314	GOT1/CHRM1/CHRM2/CHRM3/ADRA2C/TIAM2/SNCA	7
CC	GO:0098981	cholinergic synapse	2/116	10/19717	0.00149731	0.0116886	0.0079314	CHRM1/CHRM2	2
CC	GO:0000790	nuclear chromatin	8/116	376/19717	0.00172512	0.0130462	0.0088526	ESR1/RELA/NCOA1/AR/JUN/TP63/CREB1/STAT1	8
CC	GO:0031970	organelle envelope lumen	4/116	88/19717	0.00181339	0.0132982	0.00902356	SOD1/CAT/BCHE/SNCA	4
CC	GO:0005623	cell	4/116	90/19717	0.00196926	0.0140165	0.00951096	LDLR/CCL2/IL2/CCL11	4
CC	GO:0098691	dopaminergic synapse	2/116	13/19717	0.00256555	0.017739	0.0120369	SLC6A3/ADRA1A	2
CC	GO:0062023	collagen-containing extracellular matrix	8/116	406/19717	0.00277348	0.0186439	0.012651	ADIPOQ/F7/PRSS1/MMP9/TIMP1/ACHE/ICAM1/F2	8
CC	GO:0034362	low-density lipoprotein particle	2/116	14/19717	0.00298166	0.0190695	0.0129397	LDLR/APOB	2
CC	GO:0099634	postsynaptic specialization membrane	4/116	101/19717	0.00299503	0.0190695	0.0129397	CHRM1/CHRM3/GABRA1/ADRA2C	4
CC	GO:0030666	endocytic vesicle membrane	5/116	167/19717	0.00309222	0.0190695	0.0129397	LDLR/APOB/CD163/GRIA2/NOS3	5
CC	GO:0099061	integral component of postsynaptic density membrane	3/116	50/19717	0.00318004	0.0190695	0.0129397	CHRM1/CHRM3/ADRA2C	3
CC	GO:0031983	vesicle lumen	7/116	327/19717	0.00323079	0.0190695	0.0129397	MAPK1/CAT/APOB/GSTP1/TIMP1/LYZ/C3	7
CC	GO:0099146	intrinsic component of postsynaptic density membrane	3/116	53/19717	0.00375258	0.021622	0.0146718	CHRM1/CHRM3/ADRA2C	3
CC	GO:0005741	mitochondrial outer membrane	5/116	178/19717	0.00405833	0.0228399	0.0154982	BCL2/BAX/MAOB/MAOA/SNCA	5
CC	GO:0031143	pseudopodium	2/116	17/19717	0.00440507	0.0239735	0.0162674	MAPK3/MAPK1	2
CC	GO:0030662	coated vesicle membrane	5/116	182/19717	0.00445789	0.0239735	0.0162674	LDLR/APOB/SREBF1/CHRM2/ADRB2	5
CC	GO:0030665	clathrin-coated vesicle membrane	4/116	115/19717	0.00476298	0.0250574	0.0170029	LDLR/APOB/CHRM2/ADRB2	4
CC	GO:0005635	nuclear envelope	8/116	464/19717	0.00615669	0.0317004	0.0215105	BCL2/MAPK3/SREBF1/BAX/ADRA1A/ADRA1B/BCHE/SNCA	8
CC	GO:0031968	organelle outer membrane	5/116	201/19717	0.00674531	0.0340076	0.0230761	BCL2/BAX/MAOB/MAOA/SNCA	5
CC	GO:0019867	outer membrane	5/116	203/19717	0.00702617	0.0347007	0.0235464	BCL2/BAX/MAOB/MAOA/SNCA	5
CC	GO:0005777	peroxisome	4/116	134/19717	0.00812684	0.0385627	0.0261669	SOD1/CAT/HMGCR/NOS2	4
CC	GO:0042579	microbody	4/116	134/19717	0.00812684	0.0385627	0.0261669	SOD1/CAT/HMGCR/NOS2	4
CC	GO:0016323	basolateral plasma membrane	5/116	217/19717	0.00922512	0.0429323	0.029132	LDLR/MTTP/ABCC1/CHRM3/ADRA2A	5
CC	GO:0098839	postsynaptic density membrane	3/116	74/19717	0.00949913	0.0433734	0.0294313	CHRM1/CHRM3/ADRA2C	3
CC	GO:0072562	blood microparticle	4/116	147/19717	0.0111526	0.0499211	0.0338742	PRSS1/BCHE/C3/F2	4
CC	GO:0005758	mitochondrial intermembrane space	3/116	79/19717	0.0113457	0.0499211	0.0338742	SOD1/CAT/SNCA	3
MF	GO:0008227	G protein-coupled amine receptor activity	10/116	59/17696	4.73735e-12	1.87469e-09	1.226e-09	CHRM1/CHRM2/CHRM3/ADRB1/ADRA2C/ADRA1A/ADRA2B/ADRA1B/ADRB2/ADRA2A	10
MF	GO:0004935	adrenergic receptor activity	7/116	17/17696	7.97741e-12	1.87469e-09	1.226e-09	ADRB1/ADRA2C/ADRA1A/ADRA2B/ADRA1B/ADRB2/ADRA2A	7
MF	GO:1901338	catecholamine binding	6/116	20/17696	2.50439e-09	3.92354e-07	2.5659e-07	SLC6A3/ADRB1/ADRA2C/ADRA2B/ADRB2/ADRA2A	6
MF	GO:0020037	heme binding	10/116	135/17696	1.96009e-08	2.3031e-06	1.50617e-06	PTGS1/PTGS2/CAT/NOS2/NOS3/HMOX1/CYP1A1/IDO1/CYP1B1/CYP3A4	10
MF	GO:0046906	tetrapyrrole binding	10/116	145/17696	3.88454e-08	3.55831e-06	2.32705e-06	PTGS1/PTGS2/CAT/NOS2/NOS3/HMOX1/CYP1A1/IDO1/CYP1B1/CYP3A4	10
MF	GO:0050661	NADP binding	7/116	52/17696	4.54253e-08	3.55831e-06	2.32705e-06	FASN/CAT/HMGCR/GSR/NOS2/NOS3/HSD17B1	7
MF	GO:0016705	oxidoreductase activity, acting on paired donors, with incorporation or reduction of molecular oxygen	10/116	159/17696	9.30649e-08	6.24864e-06	4.08646e-06	PTGS1/PTGS2/AKR1C1/NOS2/NOS3/TYR/HMOX1/CYP1A1/CYP1B1/CYP3A4	10
MF	GO:0005496	steroid binding	8/116	95/17696	2.02065e-07	1.18713e-05	7.76355e-06	NR3C2/ESR1/UGT1A1/SOAT1/AR/ESR2/CYP3A4/HSD17B1	8
MF	GO:0019902	phosphatase binding	10/116	185/17696	3.82611e-07	1.99808e-05	1.30669e-05	AKT1/BCL2/MAPK3/MAPK1/SOD1/PPARG/HMGCR/PPARA/SLC6A3/STAT1	10
MF	GO:0004879	nuclear receptor activity	6/116	47/17696	6.00714e-07	2.56669e-05	1.67855e-05	ESR1/PPARG/PPARA/SREBF1/AR/ESR2	6
MF	GO:0098531	ligand-activated transcription factor activity	6/116	47/17696	6.00714e-07	2.56669e-05	1.67855e-05	ESR1/PPARG/PPARA/SREBF1/AR/ESR2	6
MF	GO:0016616	oxidoreductase activity, acting on the CH-OH group of donors, NAD or NADP as acceptor	8/116	119/17696	1.1444e-06	4.48224e-05	2.93127e-05	FASN/HMGCR/AKR1C1/ADH1C/ADH1B/HSD17B1/CBR1/AKR1B1	8
MF	GO:0003707	steroid hormone receptor activity	6/116	56/17696	1.73139e-06	6.2253e-05	4.0712e-05	NR3C2/ESR1/PPARG/PPARA/AR/ESR2	6
MF	GO:0051721	protein phosphatase 2A binding	5/116	32/17696	1.9402e-06	6.2253e-05	4.0712e-05	AKT1/BCL2/HMGCR/SLC6A3/STAT1	5
MF	GO:0016614	oxidoreductase activity, acting on CH-OH group of donors	8/116	128/17696	1.9868e-06	6.2253e-05	4.0712e-05	FASN/HMGCR/AKR1C1/ADH1C/ADH1B/HSD17B1/CBR1/AKR1B1	8
MF	GO:0050662	coenzyme binding	11/116	291/17696	3.35203e-06	9.70479e-05	6.3467e-05	FASN/CAT/HMGCR/GSR/GOT1/ABAT/SOAT1/NOS2/MAOB/NOS3/HSD17B1	11
MF	GO:0016825	hydrolase activity, acting on acid phosphorus-nitrogen bonds	9/116	186/17696	3.74121e-06	9.70479e-05	6.3467e-05	F7/PRSS1/MMP9/PRSS3/ACHE/PLAU/F2/MMP1/MMP7	9
MF	GO:0017171	serine hydrolase activity	9/116	186/17696	3.74121e-06	9.70479e-05	6.3467e-05	F7/PRSS1/MMP9/PRSS3/ACHE/PLAU/F2/MMP1/MMP7	9
MF	GO:0004497	monooxygenase activity	7/116	99/17696	3.92321e-06	9.70479e-05	6.3467e-05	AKR1C1/NOS2/NOS3/TYR/CYP1A1/CYP1B1/CYP3A4	7
MF	GO:0004252	serine-type endopeptidase activity	8/116	160/17696	1.04167e-05	0.000244792	0.000160088	F7/PRSS1/MMP9/PRSS3/PLAU/F2/MMP1/MMP7	8
MF	GO:0001540	amyloid-beta binding	6/116	78/17696	1.21832e-05	0.000272672	0.000178321	LDLR/EPHB2/ADRB2/BCHE/GRIA2/ACHE	6
MF	GO:0001223	transcription coactivator binding	4/116	23/17696	1.40975e-05	0.000291064	0.000190349	ESR1/RELA/PPARA/CREB1	4
MF	GO:0061629	RNA polymerase II-specific DNA-binding transcription factor binding	10/116	277/17696	1.42436e-05	0.000291064	0.000190349	NCOA2/ESR1/RELA/PPARG/PPARA/NCOA1/GSK3B/JUN/CREB1/STAT1	10
MF	GO:0001664	G protein-coupled receptor binding	10/116	280/17696	1.56335e-05	0.000306156	0.000200219	ADRB1/ADRA2C/ADRA2A/CCL16/STAT1/CCL2/IL2/CCL11/C3/C5	10
MF	GO:0016209	antioxidant activity	6/116	86/17696	2.13721e-05	0.000401796	0.000262765	PTGS1/PTGS2/SOD1/CAT/GSTP1/GSR	6
MF	GO:0008236	serine-type peptidase activity	8/116	182/17696	2.64856e-05	0.000478779	0.000313109	F7/PRSS1/MMP9/PRSS3/PLAU/F2/MMP1/MMP7	8
MF	GO:0015378	sodium:chloride symporter activity	3/116	10/17696	3.18497e-05	0.000554421	0.000362578	SLC6A2/SLC6A3/SLC6A4	3
MF	GO:0019903	protein phosphatase binding	7/116	140/17696	3.79583e-05	0.000637158	0.000416686	AKT1/BCL2/SOD1/PPARG/HMGCR/SLC6A3/STAT1	7
MF	GO:0031406	carboxylic acid binding	8/116	193/17696	4.02648e-05	0.000652567	0.000426763	PPARG/UGT1A1/PPARA/ADIPOQ/AKR1C1/GOT1/NOS2/NOS3	8
MF	GO:0097110	scaffold protein binding	5/116	59/17696	4.1894e-05	0.000656339	0.000429229	MAPK3/SCN5A/KCNH2/NOS3/IKBKB	5
MF	GO:0043177	organic acid binding	8/116	205/17696	6.16672e-05	0.000934954	0.000611437	PPARG/UGT1A1/PPARA/ADIPOQ/AKR1C1/GOT1/NOS2/NOS3	8
MF	GO:0042379	chemokine receptor binding	5/116	66/17696	7.21067e-05	0.00105907	0.000692604	CCL16/STAT1/CCL2/CCL11/C5	5
MF	GO:0015373	anion:sodium symporter activity	3/116	13/17696	7.48253e-05	0.00106569	0.000696937	SLC6A2/SLC6A3/SLC6A4	3
MF	GO:0004707	MAP kinase activity	3/116	14/17696	9.47773e-05	0.0012843	0.000839899	MAPK3/MAPK1/MAPK8	3
MF	GO:0098960	postsynaptic neurotransmitter receptor activity	5/116	70/17696	9.56392e-05	0.0012843	0.000839899	CHRM1/CHRM2/CHRM3/GABRA1/ADRB1	5
MF	GO:0005125	cytokine activity	8/116	220/17696	0.00010099	0.00131848	0.000862254	ADIPOQ/TIMP1/CCL16/CCL2/IL2/IL4/CCL11/C5	8
MF	GO:0140297	DNA-binding transcription factor binding	10/116	351/17696	0.000105089	0.00133491	0.000873	NCOA2/ESR1/RELA/PPARG/PPARA/NCOA1/GSK3B/JUN/CREB1/STAT1	10
MF	GO:0015370	solute:sodium symporter activity	5/116	73/17696	0.000116853	0.00138448	0.000905414	SLC6A2/SLC6A3/SLC6A4/SLC5A2/SLC5A1	5
MF	GO:0033218	amide binding	10/116	356/17696	0.000118012	0.00138448	0.000905414	FASN/LDLR/PPARG/GSTP1/SOAT1/EPHB2/ADRB2/BCHE/GRIA2/ACHE	10
MF	GO:0030594	neurotransmitter receptor activity	6/116	117/17696	0.000120598	0.00138448	0.000905414	CHRM1/CHRM2/CHRM3/GABRA1/ADRB1/GRIA2	6
MF	GO:0016709	oxidoreductase activity, acting on paired donors, with incorporation or reduction of molecular oxygen, NAD(P)H as one donor, and incorporation of one atom of oxygen	4/116	39/17696	0.000120774	0.00138448	0.000905414	AKR1C1/NOS2/NOS3/CYP1A1	4
MF	GO:0015377	cation:chloride symporter activity	3/116	16/17696	0.000144422	0.00157244	0.00102833	SLC6A2/SLC6A3/SLC6A4	3
MF	GO:0016641	oxidoreductase activity, acting on the CH-NH2 group of donors, oxygen as acceptor	3/116	16/17696	0.000144422	0.00157244	0.00102833	MAOB/MAOA/VCAM1	3
MF	GO:0099528	G protein-coupled neurotransmitter receptor activity	4/116	41/17696	0.000147207	0.00157244	0.00102833	CHRM1/CHRM2/CHRM3/ADRB1	4
MF	GO:0030544	Hsp70 protein binding	4/116	42/17696	0.000161883	0.00169078	0.00110573	BAX/CREB1/CYP1A1/SNCA	4
MF	GO:0001221	transcription cofactor binding	4/116	43/17696	0.000177589	0.00177589	0.00116139	ESR1/RELA/PPARA/CREB1	4
MF	GO:0048020	CCR chemokine receptor binding	4/116	43/17696	0.000177589	0.00177589	0.00116139	CCL16/STAT1/CCL2/CCL11	4
MF	GO:0002020	protease binding	6/116	128/17696	0.000197287	0.00193176	0.00126333	BCL2/CASP3/LDLR/GSK3B/TIMP1/SLC6A3	6
MF	GO:0015296	anion:cation symporter activity	3/116	19/17696	0.000246342	0.00231561	0.00151435	SLC6A2/SLC6A3/SLC6A4	3
MF	GO:0031690	adrenergic receptor binding	3/116	19/17696	0.000246342	0.00231561	0.00151435	ADRB1/ADRA2C/ADRA2A	3
MF	GO:0016638	oxidoreductase activity, acting on the CH-NH2 group of donors	3/116	20/17696	0.000288432	0.0026581	0.00173833	MAOB/MAOA/VCAM1	3
MF	GO:0008009	chemokine activity	4/116	49/17696	0.000295809	0.00267365	0.0017485	CCL16/CCL2/CCL11/C5	4
MF	GO:0004601	peroxidase activity	4/116	52/17696	0.000372301	0.00330154	0.00215913	PTGS1/PTGS2/CAT/GSTP1	4
MF	GO:0015464	acetylcholine receptor activity	3/116	23/17696	0.000441705	0.00384447	0.00251419	CHRM1/CHRM2/CHRM3	3
MF	GO:0042165	neurotransmitter binding	4/116	55/17696	0.000461989	0.00388498	0.00254068	CHRM3/BCHE/SLC6A4/ACHE	4
MF	GO:0015081	sodium ion transmembrane transporter activity	6/116	150/17696	0.000462891	0.00388498	0.00254068	SCN5A/SLC6A2/SLC6A3/SLC6A4/SLC5A2/SLC5A1	6
MF	GO:0016684	oxidoreductase activity, acting on peroxide as acceptor	4/116	56/17696	0.000495029	0.00408181	0.00266941	PTGS1/PTGS2/CAT/GSTP1	4
MF	GO:0004175	endopeptidase activity	10/116	427/17696	0.000504354	0.00408701	0.0026728	CASP3/F7/PRSS1/CASP9/MMP9/PRSS3/PLAU/F2/MMP1/MMP7	10
MF	GO:0015294	solute:cation symporter activity	5/116	103/17696	0.000582764	0.00464236	0.00303599	SLC6A2/SLC6A3/SLC6A4/SLC5A2/SLC5A1	5
MF	GO:0005126	cytokine receptor binding	8/116	286/17696	0.000594148	0.00465416	0.00304371	CASP3/CCL16/STAT1/CCL2/IL2/IL4/CCL11/C5	8
MF	GO:0005328	neurotransmitter:sodium symporter activity	3/116	26/17696	0.000639246	0.00492534	0.00322105	SLC6A2/SLC6A3/SLC6A4	3
MF	GO:0016651	oxidoreductase activity, acting on NAD(P)H	5/116	107/17696	0.000693174	0.00525471	0.00343645	GSR/AKR1C1/NOS2/NOS3/CBR1	5
MF	GO:0042277	peptide binding	8/116	295/17696	0.000727386	0.00542653	0.00354882	LDLR/PPARG/GSTP1/EPHB2/ADRB2/BCHE/GRIA2/ACHE	8
MF	GO:0033293	monocarboxylic acid binding	4/116	64/17696	0.000822586	0.00604086	0.00395058	PPARG/UGT1A1/PPARA/AKR1C1	4
MF	GO:0044389	ubiquitin-like protein ligase binding	8/116	308/17696	0.000961399	0.00695166	0.00454621	RELA/BCL2/SCN5A/KCNH2/GSK3B/JUN/CDKN1A/STAT1	8
MF	GO:0030374	nuclear receptor transcription coactivator activity	4/116	67/17696	0.000977476	0.00696082	0.0045522	NCOA2/PPARG/PPARA/NCOA1	4
MF	GO:0031072	heat shock protein binding	5/116	119/17696	0.00111911	0.00785049	0.00513403	BAX/CREB1/KDR/CYP1A1/SNCA	5
MF	GO:0016712	oxidoreductase activity, acting on paired donors, with incorporation or reduction of molecular oxygen, reduced flavin or flavoprotein as one donor, and incorporation of one atom of oxygen	3/116	32/17696	0.0011851	0.00819113	0.00535679	CYP1A1/CYP1B1/CYP3A4	3
MF	GO:0070491	repressing transcription factor binding	4/116	71/17696	0.00121447	0.00827249	0.00541001	RELA/PPARG/PPARA/STAT1	4
MF	GO:0004993	G protein-coupled serotonin receptor activity	3/116	34/17696	0.00141621	0.00912131	0.00596511	CHRM1/CHRM2/CHRM3	3
MF	GO:0099589	serotonin receptor activity	3/116	34/17696	0.00141621	0.00912131	0.00596511	CHRM1/CHRM2/CHRM3	3
MF	GO:0001618	virus receptor activity	4/116	74/17696	0.00141671	0.00912131	0.00596511	LDLR/ICAM1/CD80/CD86	4
MF	GO:0140272	exogenous protein binding	4/116	74/17696	0.00141671	0.00912131	0.00596511	LDLR/ICAM1/CD80/CD86	4
MF	GO:0016298	lipase activity	5/116	127/17696	0.00149466	0.00949314	0.00620828	CES1/PLA2G4A/CHRM1/CHRM3/HMOX1	5
MF	GO:0019825	oxygen binding	3/116	36/17696	0.00167379	0.0104891	0.00685962	CYP1A1/CYP1B1/CYP3A4	3
MF	GO:0050660	flavin adenine dinucleotide binding	4/116	79/17696	0.00180417	0.0110201	0.00720685	GSR/NOS2/MAOB/NOS3	4
MF	GO:0018455	alcohol dehydrogenase [NAD(P)+] activity	2/116	10/17696	0.00185231	0.0110201	0.00720685	ADH1C/ADH1B	2
MF	GO:0051400	BH domain binding	2/116	10/17696	0.00185231	0.0110201	0.00720685	BCL2/BAX	2
MF	GO:0070513	death domain binding	2/116	10/17696	0.00185231	0.0110201	0.00720685	BCL2/BAX	2
MF	GO:0008395	steroid hydroxylase activity	3/116	38/17696	0.00195889	0.0115085	0.00752625	CYP1A1/CYP1B1/CYP3A4	3
MF	GO:0033613	activating transcription factor binding	4/116	85/17696	0.00235935	0.01369	0.00895295	RELA/PPARG/JUN/CREB1	4
MF	GO:0001228	DNA-binding transcription activator activity, RNA polymerase II-specific	9/116	439/17696	0.00240875	0.0138063	0.00902895	ESR1/RELA/PPARA/SREBF1/AR/JUN/TP63/CREB1/STAT1	9
MF	GO:0001216	DNA-binding transcription activator activity	9/116	440/17696	0.00244577	0.0138495	0.00905724	ESR1/RELA/PPARA/SREBF1/AR/JUN/TP63/CREB1/STAT1	9
MF	GO:0015293	symporter activity	5/116	144/17696	0.00259025	0.0144623	0.00945802	SLC6A2/SLC6A3/SLC6A4/SLC5A2/SLC5A1	5
MF	GO:0030331	estrogen receptor binding	3/116	42/17696	0.00261553	0.0144623	0.00945802	ESR1/PPARG/NCOA1	3
MF	GO:0004861	cyclin-dependent protein serine/threonine kinase inhibitor activity	2/116	12/17696	0.00269353	0.0147205	0.00962682	CASP3/CDKN1A	2
MF	GO:0004712	protein serine/threonine/tyrosine kinase activity	3/116	43/17696	0.00279838	0.0151177	0.00988658	AKT1/MAPK3/MAPK1	3
MF	GO:1901618	organic hydroxy compound transmembrane transporter activity	3/116	44/17696	0.00298891	0.0159103	0.010405	SLC6A2/SLC6A3/SLC6A4	3
MF	GO:0031625	ubiquitin protein ligase binding	7/116	290/17696	0.00301281	0.0159103	0.010405	RELA/BCL2/SCN5A/KCNH2/GSK3B/JUN/CDKN1A	7
MF	GO:0004032	alditol:NADP+ 1-oxidoreductase activity	2/116	13/17696	0.00316966	0.0163708	0.0107061	AKR1C1/AKR1B1	2
MF	GO:0016653	oxidoreductase activity, acting on NAD(P)H, heme protein as acceptor	2/116	13/17696	0.00316966	0.0163708	0.0107061	NOS2/NOS3	2
MF	GO:0035257	nuclear hormone receptor binding	5/116	152/17696	0.0032693	0.0167019	0.0109226	NCOA2/ESR1/PPARG/NCOA1/STAT1	5
MF	GO:0008081	phosphoric diester hydrolase activity	4/116	94/17696	0.003397	0.0171676	0.0112272	CHRM1/CHRM3/HMOX1/TDP1	4
MF	GO:0035497	cAMP response element binding	2/116	14/17696	0.00368214	0.0182169	0.0119134	JUN/CREB1	2
MF	GO:0050998	nitric-oxide synthase binding	2/116	14/17696	0.00368214	0.0182169	0.0119134	SCN5A/SLC6A4	2
MF	GO:0016538	cyclin-dependent protein serine/threonine kinase regulator activity	3/116	49/17696	0.0040605	0.0198795	0.0130007	CASP3/CDKN1A/CCND3	3
MF	GO:0097153	cysteine-type endopeptidase activity involved in apoptotic process	2/116	15/17696	0.00423048	0.0203305	0.0132957	CASP3/CASP9	2
MF	GO:0015108	chloride transmembrane transporter activity	4/116	100/17696	0.00423913	0.0203305	0.0132957	GABRA1/SLC6A2/SLC6A3/SLC6A4	4
MF	GO:0099529	neurotransmitter receptor activity involved in regulation of postsynaptic membrane potential	3/116	50/17696	0.00429926	0.0204106	0.0133481	CHRM1/GABRA1/ADRB1	3
MF	GO:0048018	receptor ligand activity	9/116	482/17696	0.00445833	0.0207552	0.0135734	ADIPOQ/TIMP1/CCL16/CCL2/IL2/IL4/CCL11/F2/C5	9
MF	GO:0005326	neurotransmitter transmembrane transporter activity	3/116	51/17696	0.00454638	0.0207552	0.0135734	SLC6A2/SLC6A3/SLC6A4	3
MF	GO:0004620	phospholipase activity	4/116	102/17696	0.00454848	0.0207552	0.0135734	PLA2G4A/CHRM1/CHRM3/HMOX1	4
MF	GO:0042562	hormone binding	4/116	102/17696	0.00454848	0.0207552	0.0135734	AR/CHRM3/ACHE/HSD17B1	4
MF	GO:0030546	signaling receptor activator activity	9/116	487/17696	0.00476546	0.0211465	0.0138293	ADIPOQ/TIMP1/CCL16/CCL2/IL2/IL4/CCL11/F2/C5	9
MF	GO:0004708	MAP kinase kinase activity	2/116	16/17696	0.00481421	0.0211465	0.0138293	MAPK3/MAPK1	2
MF	GO:0010181	FMN binding	2/116	16/17696	0.00481421	0.0211465	0.0138293	NOS2/NOS3	2
MF	GO:0070402	NADPH binding	2/116	16/17696	0.00481421	0.0211465	0.0138293	FASN/HMGCR	2
MF	GO:0042166	acetylcholine binding	2/116	17/17696	0.00543283	0.023426	0.01532	CHRM3/ACHE	2
MF	GO:0046965	retinoid X receptor binding	2/116	17/17696	0.00543283	0.023426	0.01532	PPARG/NCOA1	2
MF	GO:0047485	protein N-terminus binding	4/116	109/17696	0.00575036	0.0245697	0.016068	RELA/NCOA1/SLC6A3/SNCA	4
MF	GO:0016922	nuclear receptor binding	4/116	110/17696	0.0059377	0.0251416	0.016442	NCOA2/ESR1/PPARG/NCOA1	4
MF	GO:0009055	electron transfer activity	4/116	114/17696	0.00672771	0.0281704	0.0184227	GSR/MAOB/IDO1/AKR1B1	4
MF	GO:0005402	carbohydrate:cation symporter activity	2/116	19/17696	0.00677288	0.0281704	0.0184227	SLC5A2/SLC5A1	2
MF	GO:0005507	copper ion binding	3/116	59/17696	0.00683358	0.0281735	0.0184248	SOD1/TYR/SNCA	3
MF	GO:0051427	hormone receptor binding	5/116	185/17696	0.00745771	0.0295957	0.0193549	NCOA2/ESR1/PPARG/NCOA1/STAT1	5
MF	GO:0001091	RNA polymerase II general transcription initiation factor binding	2/116	20/17696	0.00749338	0.0295957	0.0193549	ESR1/AR	2
MF	GO:0004745	retinol dehydrogenase activity	2/116	20/17696	0.00749338	0.0295957	0.0193549	ADH1C/ADH1B	2
MF	GO:0005355	glucose transmembrane transporter activity	2/116	20/17696	0.00749338	0.0295957	0.0193549	SLC5A2/SLC5A1	2
MF	GO:0015149	hexose transmembrane transporter activity	2/116	20/17696	0.00749338	0.0295957	0.0193549	SLC5A2/SLC5A1	2
MF	GO:0022804	active transmembrane transporter activity	7/116	349/17696	0.00814957	0.0317708	0.0207773	ABCC1/SLC6A2/SLC6A3/SLC6A4/SLC5A2/SLC5A1/ABCG2	7
MF	GO:0008106	alcohol dehydrogenase (NADP+) activity	2/116	21/17696	0.0082469	0.0317708	0.0207773	AKR1C1/AKR1B1	2
MF	GO:0008483	transaminase activity	2/116	21/17696	0.0082469	0.0317708	0.0207773	GOT1/ABAT	2
MF	GO:0004674	protein serine/threonine kinase activity	8/116	439/17696	0.0083232	0.0318041	0.0207991	AKT1/MAPK3/MAPK1/CHEK1/GSK3B/MAPK8/IKBKB/CCND3	8
MF	GO:0015145	monosaccharide transmembrane transporter activity	2/116	22/17696	0.009033	0.034238	0.0223908	SLC5A2/SLC5A1	2
MF	GO:0016769	transferase activity, transferring nitrogenous groups	2/116	23/17696	0.00985122	0.0370406	0.0242236	GOT1/ABAT	2
MF	GO:0051119	sugar transmembrane transporter activity	2/116	24/17696	0.0107011	0.0399168	0.0261046	SLC5A2/SLC5A1	2
MF	GO:0019207	kinase regulator activity	5/116	207/17696	0.0117545	0.0432977	0.0283156	CASP3/GSTP1/CDKN1A/IL2/CCND3	5
MF	GO:0004857	enzyme inhibitor activity	7/116	375/17696	0.0117917	0.0432977	0.0283156	CASP3/UGT1A1/TIMP1/CDKN1A/SNCA/C3/C5	7
MF	GO:0052689	carboxylic ester hydrolase activity	4/116	136/17696	0.0123234	0.0441522	0.0288745	CES1/PLA2G4A/BCHE/ACHE	4
MF	GO:0004033	aldo-keto reductase (NADP) activity	2/116	26/17696	0.0124941	0.0441522	0.0288745	AKR1C1/AKR1B1	2
MF	GO:0004435	phosphatidylinositol phospholipase C activity	2/116	26/17696	0.0124941	0.0441522	0.0288745	CHRM1/CHRM3	2
MF	GO:0016628	oxidoreductase activity, acting on the CH-CH group of donors, NAD or NADP as acceptor	2/116	26/17696	0.0124941	0.0441522	0.0288745	FASN/AKR1C1	2
MF	GO:0042974	retinoic acid receptor binding	2/116	26/17696	0.0124941	0.0441522	0.0288745	PPARG/NCOA1	2
MF	GO:0016702	oxidoreductase activity, acting on single donors with incorporation of molecular oxygen, incorporation of two atoms of oxygen	2/116	27/17696	0.0134364	0.0471277	0.0308204	PTGS2/IDO1	2
MF	GO:0015077	monovalent inorganic cation transmembrane transporter activity	7/116	388/17696	0.0140003	0.0487198	0.0318615	SCN5A/KCNH2/SLC6A2/SLC6A3/SLC6A4/SLC5A2/SLC5A1	7
MF	GO:0015103	inorganic anion transmembrane transporter activity	4/116	142/17696	0.0142446	0.0487198	0.0318615	GABRA1/SLC6A2/SLC6A3/SLC6A4	4
MF	GO:0004629	phospholipase C activity	2/116	28/17696	0.0144086	0.0487198	0.0318615	CHRM1/CHRM3	2
MF	GO:0016701	oxidoreductase activity, acting on single donors with incorporation of molecular oxygen	2/116	28/17696	0.0144086	0.0487198	0.0318615	PTGS2/IDO1	2
MF	GO:1901567	fatty acid derivative binding	2/116	28/17696	0.0144086	0.0487198	0.0318615	PPARG/SOAT1	2
