# Supplementary material for: Systems Pharmacology Study of the Anti-Liver Injury Mechanism of Citri Reticulatae Pericarpium
Source: Front Pharmacol. 2021 Apr 12;12:618846. doi: 10.3389/fphar.2021.618846 (PMC8072898; doi:10.3389/fphar.2021.618846)
Supplement: Supplementary file 10 [file table10.xlsx]

## Sheet: Sheet1
Details of KEGG pathway enrichment analyses
ID	Description	GeneRatio	BgRatio	pvalue	p.adjust	qvalue	geneID	Count
hsa04657	IL-17 signaling pathway	14/98	94/6075	1.9e-10	2.26e-08	1.3e-08	PTGS2/RELA/MAPK3/MAPK1/CASP3/GSK3B/MMP9/JUN/MAPK8/IKBKB/CCL2/IL4/CCL11/MMP1	14
hsa01522	Endocrine resistance	11/98	98/6075	3.83e-07	2.28e-05	1.31e-05	ESR1/AKT1/BCL2/MAPK3/MAPK1/ESR2/BAX/MMP9/JUN/MAPK8/CDKN1A	11
hsa04660	T cell receptor signaling pathway	11/98	104/6075	7.04e-07	2.79e-05	1.61e-05	RELA/AKT1/MAPK3/MAPK1/GSK3B/JUN/MAPK8/IKBKB/IL2/IL4/CD247	11
hsa04658	Th1 and Th2 cell differentiation	10/98	92/6075	1.81e-06	5.03e-05	2.89e-05	RELA/MAPK3/MAPK1/JUN/MAPK8/IKBKB/STAT1/IL2/IL4/CD247	10
hsa01524	Platinum drug resistance	9/98	73/6075	2.11e-06	5.03e-05	2.89e-05	AKT1/BCL2/MAPK3/MAPK1/CASP3/GSTP1/BAX/CASP9/CDKN1A	9
hsa00980	Metabolism of xenobiotics by cytochrome P450	9/98	76/6075	2.98e-06	5.91e-05	3.4e-05	GSTP1/UGT1A1/AKR1C1/ADH1C/ADH1B/CYP1A1/CYP1B1/CYP3A4/CBR1	9
hsa04370	VEGF signaling pathway	8/98	59/6075	3.87e-06	6.59e-05	3.79e-05	PTGS2/AKT1/MAPK3/MAPK1/CASP9/PLA2G4A/KDR/NOS3	8
hsa04620	Toll-like receptor signaling pathway	10/98	104/6075	5.59e-06	7.39e-05	4.25e-05	RELA/AKT1/MAPK3/MAPK1/JUN/MAPK8/IKBKB/STAT1/CD80/CD86	10
hsa04625	C-type lectin receptor signaling pathway	10/98	104/6075	5.59e-06	7.39e-05	4.25e-05	PTGS2/RELA/AKT1/MAPK3/MAPK1/JUN/MAPK8/IKBKB/STAT1/IL2	10
hsa04659	Th17 cell differentiation	10/98	107/6075	7.23e-06	8.61e-05	4.95e-05	RELA/MAPK3/MAPK1/JUN/MAPK8/IKBKB/STAT1/IL2/IL4/CD247	10
hsa04066	HIF-1 signaling pathway	10/98	109/6075	8.55e-06	9.25e-05	5.32e-05	RELA/AKT1/BCL2/MAPK3/MAPK1/NOS2/TIMP1/NOS3/CDKN1A/HMOX1	10
hsa04210	Apoptosis	11/98	136/6075	1e-05	9.96e-05	5.73e-05	RELA/AKT1/BCL2/MAPK3/MAPK1/CASP3/BAX/CASP9/JUN/MAPK8/IKBKB	11
hsa04022	cGMP-PKG signaling pathway	12/98	167/6075	1.31e-05	0.000119862	6.89e-05	AKT1/MAPK3/MAPK1/CREB1/ADRB1/ADRA2C/ADRA1A/ADRA2B/ADRA1B/ADRB2/ADRA2A/NOS3	12
hsa00350	Tyrosine metabolism	6/98	35/6075	1.68e-05	0.000142817	8.21e-05	GOT1/MAOB/MAOA/ADH1C/ADH1B/TYR	6
hsa04080	Neuroactive ligand-receptor interaction	17/98	341/6075	2.57e-05	0.000203791	0.000117173	PRSS1/CHRM1/CHRM2/CHRM3/GABRA1/ADRB1/ADRA2C/ADRA1A/ADRA2B/ADRA1B/ADRB2/ADRA2A/PRSS3/GRIA2/C3/F2/C5	17
hsa04380	Osteoclast differentiation	10/98	128/6075	3.53e-05	0.000262027	0.000150657	RELA/AKT1/MAPK3/MAPK1/PPARG/JUN/MAPK8/CREB1/IKBKB/STAT1	10
hsa04024	cAMP signaling pathway	13/98	216/6075	3.74e-05	0.000262027	0.000150657	RELA/AKT1/MAPK3/MAPK1/PPARA/JUN/MAPK8/CREB1/CHRM1/CHRM2/ADRB1/ADRB2/GRIA2	13
hsa04151	PI3K-Akt signaling pathway	17/98	354/6075	4.15e-05	0.000274474	0.000157813	RELA/AKT1/BCL2/MAPK3/MAPK1/GSK3B/CASP9/CREB1/CHRM1/CHRM2/KDR/NOS3/CDKN1A/IKBKB/IL2/CCND3/IL4	17
hsa00380	Tryptophan metabolism	6/98	42/6075	4.96e-05	0.000310476	0.000178514	CAT/MAOB/MAOA/CYP1A1/IDO1/CYP1B1	6
hsa04071	Sphingolipid signaling pathway	9/98	119/6075	0.000114234	0.000679691	0.0003908	RELA/AKT1/BCL2/MAPK3/MAPK1/ABCC1/BAX/MAPK8/NOS3	9
hsa04261	Adrenergic signaling in cardiomyocytes	10/98	149/6075	0.00012848	0.000709211	0.000407773	AKT1/BCL2/MAPK3/MAPK1/SCN5A/CREB1/ADRB1/ADRA1A/ADRA1B/ADRB2	10
hsa00982	Drug metabolism - cytochrome P450	7/98	71/6075	0.000131115	0.000709211	0.000407773	GSTP1/UGT1A1/MAOB/MAOA/ADH1C/ADH1B/CYP3A4	7
hsa04215	Apoptosis - multiple species	5/98	32/6075	0.000140574	0.000727318	0.000418183	BCL2/CASP3/BAX/CASP9/MAPK8	5
hsa04668	TNF signaling pathway	6/98	51/6075	0.000151394	0.000744812	0.000428242	AKT1/MMP9/JUN/CREB1/ICAM1/IKBKB	6
hsa04115	p53 signaling pathway	7/98	73/6075	0.000156473	0.000744812	0.000428242	BCL2/CASP3/CHEK1/BAX/CASP9/CDKN1A/CCND3	7
hsa04062	Chemokine signaling pathway	11/98	189/6075	0.00020847	0.000954149	0.000548604	RELA/AKT1/MAPK3/MAPK1/GSK3B/CCL16/IKBKB/STAT1/CCL2/CCL11/CCR3	11
hsa01521	EGFR tyrosine kinase inhibitor resistance	7/98	79/6075	0.00025729	0.00113398	0.000652003	AKT1/BCL2/MAPK3/MAPK1/GSK3B/BAX/KDR	7
hsa04662	B cell receptor signaling pathway	7/98	82/6075	0.000324413	0.00137876	0.000792739	RELA/AKT1/MAPK3/MAPK1/GSK3B/JUN/IKBKB	7
hsa04012	ErbB signaling pathway	7/98	85/6075	0.000404934	0.00162613	0.000934972	AKT1/MAPK3/MAPK1/GSK3B/JUN/MAPK8/CDKN1A	7
hsa00140	Steroid hormone biosynthesis	6/98	61/6075	0.000409949	0.00162613	0.000934972	UGT1A1/AKR1C1/CYP1A1/CYP1B1/CYP3A4/HSD17B1	6
hsa04211	Longevity regulating pathway	7/98	89/6075	0.000536387	0.00205903	0.00118388	RELA/AKT1/CAT/PPARG/ADIPOQ/BAX/CREB1	7
hsa04152	AMPK signaling pathway	8/98	120/6075	0.000654873	0.00243531	0.00140022	AKT1/FASN/PPARG/HMGCR/SREBF1/ADIPOQ/CREB1/ADRA1A	8
hsa04664	Fc epsilon RI signaling pathway	6/98	68/6075	0.000738022	0.00266135	0.00153019	AKT1/MAPK3/MAPK1/MAPK8/PLA2G4A/IL4	6
hsa00330	Arginine and proline metabolism	5/98	50/6075	0.00117605	0.00411617	0.00236666	GOT1/NOS2/MAOB/MAOA/NOS3	5
hsa04064	NF-kappa B signaling pathway	7/98	104/6075	0.00135876	0.00461978	0.00265622	PTGS2/RELA/BCL2/PLAU/ICAM1/VCAM1/IKBKB	7
hsa01523	Antifolate resistance	4/98	31/6075	0.00143442	0.00474155	0.00272624	RELA/ABCC1/IKBKB/ABCG2	4
hsa00360	Phenylalanine metabolism	3/98	16/6075	0.00195732	0.00629515	0.0036195	GOT1/MAOB/MAOA	3
hsa04621	NOD-like receptor signaling pathway	9/98	181/6075	0.00243554	0.0076271	0.00438533	RELA/BCL2/MAPK3/MAPK1/JUN/MAPK8/IKBKB/STAT1/CCL2	9
hsa00590	Arachidonic acid metabolism	5/98	63/6075	0.00330862	0.0100955	0.0058046	PTGS1/PTGS2/PLA2G4A/LTA4H/CBR1	5
hsa04611	Platelet activation	7/98	124/6075	0.00370747	0.0110297	0.00634173	PTGS1/AKT1/MAPK3/MAPK1/PLA2G4A/NOS3/F2	7
hsa00220	Arginine biosynthesis	3/98	21/6075	0.00438486	0.0127268	0.00731749	GOT1/NOS2/NOS3	3
hsa00830	Retinol metabolism	5/98	68/6075	0.00460625	0.013051	0.00750392	UGT1A1/ADH1C/ADH1B/CYP1A1/CYP3A4	5
hsa04020	Calcium signaling pathway	9/98	201/6075	0.00489924	0.0132502	0.00761844	NOS2/CHRM1/CHRM2/CHRM3/ADRB1/ADRA1A/ADRA1B/ADRB2/NOS3	9
hsa04510	Focal adhesion	9/98	201/6075	0.00489924	0.0132502	0.00761844	AKT1/BCL2/MAPK3/MAPK1/GSK3B/JUN/MAPK8/KDR/CCND3	9
hsa04068	FoxO signaling pathway	7/98	131/6075	0.00501708	0.0132674	0.00762831	AKT1/MAPK3/MAPK1/CAT/MAPK8/CDKN1A/IKBKB	7
hsa04610	Complement and coagulation cascades	5/98	85/6075	0.0116999	0.0302672	0.0174026	F7/PLAU/C3/F2/C5	5
hsa04218	Cellular senescence	7/98	156/6075	0.0126392	0.0320015	0.0183998	RELA/AKT1/MAPK3/MAPK1/CHEK1/CDKN1A/CCND3	7
hsa04630	JAK-STAT signaling pathway	7/98	162/6075	0.0153067	0.0379479	0.0218188	AKT1/BCL2/CDKN1A/STAT1/IL2/CCND3/IL4	7
hsa04010	MAPK signaling pathway	10/98	294/6075	0.0195194	0.0474043	0.0272559	RELA/AKT1/MAPK3/MAPK1/CASP3/JUN/MAPK8/PLA2G4A/KDR/IKBKB	10
